# Supplementary material for: Echocardiographic parameters of patients in the intensive care unit undergoing continuous renal replacement therapy
Source: PLoS One. 2019 Jan 11;14(1):e0209994. doi: 10.1371/journal.pone.0209994 (PMC6329514; doi:10.1371/journal.pone.0209994)
Supplement: S1 File — (XLSX) [file pone.0209994.s001.xlsx]

## Sheet: deidentified First paper demogr
Gender	Race	BMI	SOFA Score on day of CRRT initiation	Apache3_ScoreSAS_24hr	Charleson Score	NUmber of days on CRRT (based on Date)	ESRD vs AKI	Patient likely on invasive mechanical ventilator at time of CRRT initiation	Chronic Pulmonary Disease note at least one day before hospital admission	EF %	EF<=45%	LV diastolic dysfunction	Left ventricular mass	LA volume index	RV systolic function	RVSP in mmHg	RVSP binary	Inferior vena cava	Pericardial effusion	Aortic regurgitation mild vs moderate severe	Aortic stenosis mild vs mod severe 2	Mitral valve Regurg mild vs moderate severe	MV stenosis mild vs moderate severe	Tricuspid regurg mild vs moderate severe
F	C	153.486	12	104	4	1	0	0	0	21	1		0		0	45	1	1	0	0	0	1	0	1
F	C	120.048	14	83	2	1	0	0	1	81.5	0		0	33		39	0	0	0	0	0	0	0	1
F	C	83.9844	11	98	2	4	0	1	0	65	0					48	1		0	0	0	0	0	0
M	C	80.7343	15	103	10	1	1	1	0											0	0	0	0	0
M	C	76.1246	13	77	10	6	0	1	1	52.5	0	0				84	1	1	0	0	0	0	0	1
M	C	75.5959	13	96	0	1	0	0	0	50.125	0				0	51	1	0	0	0	0	0	0	0
F		71.7565	17	196	7	1	0	1	0	59	0	1	0	41	0	62	1	1	0	0	0	0	0	0
M	C	69.5848	8	91	3	5	0	1	0	62	0		0		1	35	0	0	0	0	0	0	0	0
F	C	68.5871	16	74	11	1	0	1	1	75	0					60	1	0	0	0	0	0	0	0
M		67.5926		54	6	4	0	0	0	70	0				0					0	0	0	0	0
M	C	65.3061	9	69	0	17	0	1	0	36.25	1		0		0	39	0		0	0	0	0	0	0
F		64.9666	12	105	3	7	1	1	1	44.5	1	0			1	45	1	1	0	0	0	0	0	0
M	C	64.922		89	8	6	1	1	1	35	1				0				0	0	0	1	0	1
M	C	64.5661		88	7	0	0	1	0						0					0	0	0	0	0
M	C	61.7284	7	82	2	2	0	0	0	59	0		0							0	0	0	0	0
F	C	61.3474	11	127	7	3	1	1	0	36.1	1		0	52	0	58	1	1	0	0	0	0	0	0
F	C	60.9668	13	99	2	0	0	1	0	59	0	1			1	61	1	1	0	0	0	0	0	0
F		58.9897	11	103	5	1	0	1	0	65.1667	0		0	31		74	1	1	0	0	0	0	0	0
M	C	58.8751	11	112	1	25	0	1	0	73.5	0				0	65	1			0	0	0	0	0
F		58.843	7	93	7	3	0	0	0	68	0				1	64	1	1	0	0	0	0	0	0
F		58.5799	10	85	8	7	1	1	0	69.25	0				1	61	1	1	0	0	0	0	0	0
F	C	57.615		103	4	1	0	1	0	63	0		0	37	0	32	0	1	0	0	0	0	0	0
M		57.3271	17	155	2	6	0	1	0	54	0		0	55	0			1	0	0	0	0	0	1
F	C	55.704	14	62	9	10	0	1	1	59.75	0		0		0			0	0	0	0	0	0	0
F		55.2329	13	112	7	31	0	1	0	60	0	1	0	32	1	60	1	1	0	0	0	0	0	0
M	C	54.9451	14	115	4	4	0	1	0	58.5	0		1		0	30	0			0	0	0	0	0
F	C	54.4287	14	113	6	11	0	1	0	75	0				0	51	1	0	0	0	0	1	0	0
M	U	54.3251	14	97	0	10	0	1	0	68	0	0	1					1	0	0	0	0	0	0
M	U	53.7037	8	99	4	18	0	1	0	75	0		0						0	0	0	0	0	0
F		53.2599	16	43	6	11	0	1	0	75	0					36	0		1	0	0	0	0	0
F		53.1196	10	108	10	4	0	1	0	41	1		0		0	72	1	1	0	0	0	0	0	0
M	C	52.9412	8	79	5	7	0	1	0											0	0	0	0	0
F	C	52.8662	15	114	3	5	0	0	0	56	0				1	41	1	1	0	0	0	0	0	1
F		52.8143	11	104	3	13	1	1	1	50	0								0	0	0	0	0	0
F	U	52.7614	12	101	2	1	0	1	0											0	0	0	0	0
F	C	52.458	9	113	7	1	1	1	0	67.25	0		0	38	1	34	0	1	0	0	0	0	0	1
F	C	52.2854	7	65	8	2	1	0	0	50	0				0	50	1	1	0	0	0	0	0	0
M	C	52.0565	9	97	9	2	0	0	0			1			0	54	1	1	0	0	0	0	0	0
F		51.8014	9	96	6	3	0	0	0	78.5	0				0	50	1		0	0	0	0	0	0
F		51.0337	10	109	3	1	0	1	0	72.25	0		0		1	80	1	1	0	0	0	0	0	1
M		50.8143	15	71	4	1	0	1	1	72.25	0				1	70	1	1	0	0	0	0	0	0
F	C	50.7422	13	149	4	10	0	0	0									0	0	0	0	0	0	0
F	C	50.4727	8	96	6	3	0	1	0	65	0				0				0	0	0	0	0	0
F	C	50.0391	14	106	2	6	1	0	0	65	0		0					1	0	0	0	0	0	0
F	C	49.9381	11	116	6	10	0	0	0	51.25	0		0		1	39	0	1	0	0	0	0	0	1
F	C	49.8828	5	73	5	0	0	0	0	67.25	0	1	0		0	46	1	1	0	0	0	0	0	0
F	C	49.7234	10	78	5	4	1	1	1	74.25	0		0		0	39	0	0		0	0	0	0	0
F	C	49.449	13	100	0	15	0	1	0	64	0		0	25	1	54	1	1	0	0	0	0	0	0
M		49.4118	14	149	3	9	0	1	0	64	0				1	69	1	1	0	0	0	0	0	1
F	C	49.3367	6	89	12	11	1	1	1	65	0		0	33		26	0	1	0	0	0	0	0	0
M	C	49.209	14	155	5	0	0	0	0	70	0								0	0	0	0	0	0
M	C	49.0869	12	148	6	8	0	1	0	35	1		0			51	1	0	0	0	1	0	0	0
F	U	48.9555	16	141	6	17	0	1	0	20	1		0			47	1	1	0	0	0	0	0	0
F	C	48.742	12	61	4	3	1	1	0	58	0							1	0	0	1	0	0	0
F	B	48.7196	10	81	3	3	0	1	0	55	0	0	0	20				0	0	0	0	0	0	0
F	C	48.6587	14	95	12	4	1	1	0	64	0		0			64	1			0	0	1	0	0
F		48.3369	12	106	3	4	0	0	0						0	84	1		0	0	0	0	0	0
F		48.2435	17	128	4	6	1	1	0	70.25	0	1	1		0			1	0	0	0	0	0	0
M	C	48.2337	13	95	3	2	0	0	1	68	0			57	0	35	0	1	0	0	0	0	0	0
M	C	48.2286	13	110	3	4	0	1	0	10	1				1					0	0	0	0	0
F	C	48.1582	13	74	3	4	0	0	0	31.25	1		0		0	43	1		0	0	0	0	0	0
F	C	47.8222	7	59	5	15	0	1	0	49	0				0	50	1		0	0	0	0	0	0
F		47.8201	12	86	4	13	1	1	0	67.3333	0		0	46				0	0	1	0	0	0	0
F	C	47.7766	7	109	11	4	0	1	1							35	0	1	0	0	0	0	0	0
F	U	47.6821		94	9	28	0	1	0	60	0				1				0	0	0	0	0	0
F	A	47.3829	16	121	3	12	0	1	0	67	0		0		0	39	0	1	0	0	0	0	0	0
F		47.0914	9	84	6	9	1	0	1	60	0		1		0					0	0	0	0	0
M	C	47.0864	7	80	9	10	1	0	0											0	0	0	0	0
F	U	46.7767	5	80	4	3	0	0	0							87	1			0	0	1	0	1
M	C	46.3305		54	0	6	0	1	0										0	0	0	0	0	0
F	C	46.1064	14	155	9	3	0	1	1	70	0									0	0	0	0	0
F	C	46.0771		84	4	4	0	1	0	55	0									0	0	0	0	1
M	C	45.868	10	102	3	19	0	0	0										0	0	0	0	0	0
F	C	45.7929	10	91	3	5	0	0	0	68	0	1	0			48	1	1	0	0	0	0	0	0
F	C	45.6781	8	90	7	4	0	1	0	63	0		0	41	0	39	0	0	0	0	0	0	0	1
M	C	45.67	12	109	3	3	0	1	0	40	1		1		1	39	0	1	0	0	0	0	0	0
M	C	45.5556	12	110	8	2	0	1	0	53	0		0		1	58	1	1		0	0	0	0	0
M		45.4106	12	130	5	8	0	0	0	63	0		0		0	30	0		0	0	0	0	0	0
F	U	45.3584	8	89	2	6	1	0	0	67	0		0	41	0	49	1	1	0	1	0	0	1	0
F	C	45.2344	7	95	3	13	0	0	0	65	0				0	49	1		0	0	0	0	0	0
F	C	45.2305	6	70	10	2	0	0	0	23	1	1	0		0	36	0	1	0	0	0	0	0	1
F	C	45.1791	13	78	4	2	0	1	0	70	0					48	1	1	0	0	0	0	0	0
M	C	45.1665	9	77	5	2	0	0	1	65	0					33	0		0	0	0	0	0	0
F	U	45.0357	13	89	1	4	0	0	0	63	0	1	0			48	1		0	0	0	0	0	1
M		44.97	10	91	10	3	0	0	1						1	78	1	1	0	0	0	0	0	0
M	C	44.7383	7	107	7	7	1	0	0	20	1		0		1	47	1	1	0	0	0	1	0	1
M	C	44.7337	4	54	3	5	0	0	0											0	0	0	0	0
M	C	44.5435	9	61	2	2	0	0	0	30	1					48	1	1	0	0	0	0	0	0
F	C	44.4127	15	108	7	13	0	1	0	65	0		1		0				0	0	0	0	0	0
F	C	44.357	13	62	9	8	1	1	1											0	0	0	0	0
F	C	44.2948	9	79	7	1	0	0	1	71.5	0		0		0	48	1	1	0	0	0	0	0	0
F	C	44.0856	13	93	10	29	0	0	0	60	0				1	45	1	1	0	0	0	0	0	0
F		44.0771	11	77	1	3	0	1	0	66	0		0			32	0	0	0	0	0	0	0	0
M	C	44.0164	5	77	8	4	1	0	0	62	0	1	1	72	0	49	1	1	0	0	0	0	0	0
F	C	43.9844	12	84	2	9	0	1	0											0	0	0	0	1
F	C	43.9686		101	3	0	0	1	0	70	0					32	0	0		0	0	0	0	0
F		43.8045	17	100	0	1	0	1	0	64	0		0	27				0	0	0	0	0	0	0
F		43.7716	8	57	2	4	0	0	0	63.25	0	1	1	68	0	45	1	1	0	0	0	0	0	1
M	C	43.7109		111	2	4	0	1	0											0	0	0	0	0
F	C	43.7052	13	96	2	12	0	0	0	75	0				0					0	1	0	0	1
M	O	43.6898	9	100	6	2	1	0	0	73.25	0				0	49	1	1	0	0	0	0	0	0
F	C	43.5109	10	67	9	26	0	0	0	65	0		0		1				0	0	0	0	0	0
M	C	43.4853	12	78	10	3	1	1	1	59.75	0					35	0	1	0	0	1	0	0	1
F		43.4095	14	43	2	32	0	1	0	10	1									0	0	0	0	1
M	U	43.2978	8	124	2	9	1	1	0											0	0	0	0	0
F	C	43.2882	12	66	7	9	1	1	0	69.25	0				0			1	0	0	0	0	0	0
F	C	43.2542	9	92	3	3	0	1	0	77	0				1	45	1	1	0	0	0	0	0	0
F	C	43.0277	14	128	3	6	1	1	0	61.75	0		0					1	0	0	0	0	0	0
F	U	43.0277	12	119	1	2	0	1	0				1		1				1	0	0	0	0	0
F	C	43.0089	10	111	7	3	0	1	0	59.75	0	0	0		0			0	0	0	0	0	0	0
F	C	42.9967	11	126	9	3	0	1	0	64.25	0	1	0	40		61	1		0	0	0	0	0	0
M	C	42.6316	4	54	7	6	1	0	1	50	0				0					0	0	1	0	1
M		42.6048	11	74	2	6	0	0	0	16.5	1	1	0		1	25	0	1	0	0	0	1	0	1
M	C	42.5606	12	127	4	8	0	1	0	62.5	0				1			1	0	0	0	0	0	1
M	C	42.449	11	95	4	15	0	0	0	41.5	1		0		1	58	1	1	0	0	0	0	0	0
F	C	42.4462	11	131	4	24	0	1	0	73.25	0		0	64		46	1	0	0	0	0	0	0	1
M		42.4056	11	102	11	3	1	1	0	15	1				0				0	0	0	0	0	0
F	B	42.1981	4	81	6	8	1	0	0											0	0	0	0	0
F	C	42.1407	12	75	6	8	0	0	1	60	0				1				0	0	0	0	0	0
M		42.1332	9	64	1	4	1	1	0										0	0	0	0	0	1
M		42.1224	5	76	3	2	1	0	0	42.75	1		0		0			1	0	0	0	0	0	0
M	C	42.0961	2	64	3	4	0	0	0	18	1	1			1	45	1	1	0	0	0	1	0	1
M		42.0596	7	93	17	2	0	1	0						0			0	0	0	0	0	0	0
F		42.0287	9	105	8	2	1	1	0	63	0		1		0	56	1	1	0	0	0	0	0	0
F		41.9453	18	145	4	4	0	1	0	54.75	0		0	30	0	30	0	1	0	0	0	0	0	0
M		41.821	11	72	4	13	0	1	0	66	0		0		0	51	1		0	0	0	0	0	0
F	C	41.8084	11	171	4	6	0	1	0	53.75	0				0	41	1	1	0	0	0	0	0	0
M		41.7633	13	95	6	3	1	1	0	55	0		0	27	0	26	0	0	0	0	0	0	0	0
M	C	41.7559	14	191	16	3	1	1	0	38.2	1				1			1	0	0	0	0	0	0
M	C	41.7439		88	6	0	0	0	1	67.25	0	0	0					0	0	0	0	0	0	0
F	C	41.7369	16	145	9	6	0	0	0	64	0		0	42		44	1	1	0	0	0	0	0	0
M	A	41.7239	20	160	0	22	0	1	0	25	1			19	1			1	0	0	0	0	0	0
M	C	41.7203	11	81	8	25	0	1	1	25	1				1			0	0	0	0	0	0	0
M	C	41.6966	8	109	4	2	0	1	0	37.7	1	1	0		0			1	0	0	0	0	0	0
M		41.6832	5	65	2	8	0	0	0							69	1		0	0	0	0	0	0
M	U	41.6667	9	85	3	7	0	1	0											0	0	0	0	0
F	C	41.5571	14	146	6	4	0	1	1	65	0		0	61		44	1	1	0	0	0	0	0	0
M		41.3142		79	4	4	0	1	0	50	0	1	0		0	49	1	1	0	0	0	0	0	0
M		41.2076	8	109	5	2	0	0	0	62	0		0		0					0	0	0	0	0
M		41.1688	13	139	4	5	0	1	0	72.25	0		0	24		36	0	0	0	0	0	0	0	0
F	C	41.138	11	94	5	12	0	1	0	75	0				0			1	0	0	0	0	0	0
F	C	41.1115		81	4	2	0	0	0											0	0	0	0	0
M	C	41.1073	6	73	4	12	0	1	0	57	0		1		0	35	0	1	0	0	0	0	0	0
F		41.0822	10	72	1	3	0	1	0	59	0		0		1	47	1	1	0	0	0	0	0	0
M		40.9995	12	103	12	2	0	1	1	50.75	0		0		0				0	0	0	0	0	0
F		40.999	9	173	11	6	1	1	0	69.25	0		0		0	62	1	1	0	0	0	0	0	0
F	C	40.9709	7	73	2	10	0	1	0											0	0	0	0	0
M	U	40.9642	11	76	1	4	0	0	0				0					1	1	0	0	0	0	0
M	U	40.909	16	150	3	8	1	1	0	65	0				1					1	0	1	0	1
F	C	40.8869	15	64	2	2	0	0	0	65	0		1		1				0	0	0	1	0	1
F	C	40.7421	7	75	2	17	0	1	0											0	0	0	0	0
F	C	40.7319	13	173	5	5	0	1	1	66.25	0		0		1	58	1	1	0	0	0	1	0	1
M		40.6136	11	103	2	7	0	1	0	9	1			40	1	42	1	1	0	0	0	1	0	1
F	O	40.5827	12	115	1	5	0	1	0	61	0		0			48	1		0	0	0	0	0	0
M	U	40.573	7	81	4	4	0	1	0	50	0		1	23	0	46	1		0	0	0	0	0	0
M	C	40.5375	9	79	2	4	1	1	0	74.25	0	0	0		0	39	0	0	0	0	0	0	0	0
M	C	40.5252	13	84	2	4	0	1	0	70	0				0				0	0	0	0	0	0
M	C	40.4822	13	92	6	0	0	1	0	10	1					32	0		0	0	0	0	0	0
F	C	40.4687	2	84	4	3	0	0	0	67.25	0							1	0	0	0	0	0	0
F		40.4461	6	92	3	11	0	0	0	74.25	0		0		0	45	1	1	0	0	0	0	0	1
M	U	40.404	14	88	3	20	0	0	0						1					0	0	0	0	0
F	C	40.3778	12	78	5	11	0	0	0	60	0				0			1	0	0	0	0	0	0
F		40.3434	15	107	5	2	0	1	0						1			1	0	0	0	0	0	0
M	C	40.3095	15	107	12	6	0	0	0	52.75	0		0		0	36	0	0	0	0	0	0	0	0
M		40.2422	16	95	8	1	0	1	0											0	0	0	0	0
F	C	40.1487	4	62	2	5	0	0	0	72.25	0	0	1						0	0	0	0	0	0
M		40.1213	10	93	6	5	0	1	0	63	0		0	27				0	0	0	0	0	0	0
F	C	40.0091	8	58	4	3	0	1	0	70	0		0		0	58	1	1	0	0	0	0	0	0
F	C	39.9584	5	64	4	1	0	0	0	70	0	1		57	0			0	0	0	1	0	0	0
M		39.8436	10	78	4	2	1	0	0	69	0		1					0	0	0	0	0	0	0
M	C	39.8367	12	59	7	1	1	0	0	25	1				0	40	1		0	0	0	0	0	1
M	C	39.8148	11	115	6	11	0	1	0	43	1					49	1	1	0	0	0	0	0	0
F		39.7982	14	116	4	10	0	1	0	50.6	0		0			38	0		0	0	0	0	0	0
F	C	39.7919	14	119	4	6	0	1	0										0	0	0	0	0	0
F	C	39.7884	14	128	7	3	0	0	1	31.5	1	1			1	47	1	1		0	0	0	0	1
M		39.7714	6	92	4	9	0	1	0	23.1667	1		0		1	38	0	1	0	0	0	0	0	0
M		39.7507	6	122	1	2	0	1	0	50	0					39	0	0	0	0	0	0	0	0
M	C	39.6867	11	56	10	4	0	1	0	55	0				0			1		0	0	0	0	0
F	C	39.6281	10	146	6	5	0	1	0	57	0					56	1	1	0	0	0	0	0	1
M		39.5102	21	159	3	11	0	1	0	80	0								0	0	0	0	0	0
M	C	39.4159	8	134	8	0	0	1	0	45	1		1	28	1	66	1	1	0	0	0	0	0	1
M	C	39.3525	12	100	3	9	0	0	0	20	1				1	66	1	1	0	0	0	0	0	0
F	C	39.3521	8	80	5	10	0	0	0	59	0		0			50	1	1	0	0	0	0	0	0
M	C	39.3081		88	3	6	0	1	0	80	0								0	0	0	0	0	0
F	C	39.278	14	114	0	2	1	1	0	70	0		0	37	0	51	1		0	0	0	0	0	0
M	C	39.2599	14	106	10	6	1	0	0	25	1		0		1	55	1	1	0	0	0	1	0	1
M	C	39.1929	12	72	4	11	0	0	0	71.3	0	0	0					0	0	0	0	0	0	0
M	C	39.1876	14	88	5	2	0	0	1						0					0	0	0	0	0
M		39.1696	17	105	2	1	0	1	0							33	0		0	0	0	0	0	0
F		39.1552	13	90	3	1	0	1	0	71.25	0		0			51	1	0	0	0	0	0	0	0
F		39.1291	7	108	5	2	0	1	0	31	1				1	43	1	1	0	0	0	0	0	1
M	C	39.1259	6	68	9	1	0	0	1	21	1	1		111	0	64	1	1	0	0	0	1	0	1
F	C	39.1259	18	155	1	26	0	1	0	13	1				1	26	0	0	0	0	0	0	0	1
F		39.0711	17	120	3	5	0	0	0	73.25	0				0	36	0	0	0	0	0	0	0	0
M	C	39.0625	11	72	5	6	1	1	0											0	0	0	0	0
F	C	38.9844	19	109	7	16	0	1	1	61	0				0	59	1	1	0	0	0	0	0	0
M	C	38.9748	11	70	3	4	0	1	0										0	0	0	0	0	1
M	C	38.9551	9	93	7	2	1	0	1											0	0	0	0	0
M	U	38.9471	13	163	4	1	0	0	1	30	1		1		0			1	0	0	0	0	0	0
M	C	38.9096	13	83	11	61	0	1	1	49.75	0				0				0	0	0	0	0	0
F	A	38.8657	11	111	6	2	0	1	0	75	0				0			1	0	0	0	0	0	0
M	C	38.802		85	4	3	0	1	1	55	0				0					0	0	0	0	0
F		38.7885	14	124	11	10	0	1	1	53.5	0				0	33	0		0	0	0	0	0	0
M	C	38.7643	10	114	7	6	1	1	1											0	0	0	0	0
M	C	38.7543	12	106	11	4	0	1	0	40.5	1				1	32	0	0	0	0	0	0	0	0
M		38.7535	15	131	6	4	1	1	0	20	1				1			0	0	0	0	0	0	0
M	C	38.7249	6	71	4	1	0	0	0	65	0								0	0	0	0	0	0
M	C	38.7136	14	98	5	14	0	1	0	21.5	1	1			0	39	0	1	0	0	0	0	0	1
F		38.6948	4	66	4	4	0	1	0	75.5	0		1			28	0		0	0	0	0	0	0
M		38.6862	15	92	6	1	0	1	0	64	0				0	67	1	1	0	0	1	0	0	0
F	C	38.6719	12	87	0	17	0	0	0	51	0		0		0			0	0	0	0	0	0	0
M	C	38.6164	9	87	5	2	0	0	1	59	0				0	54	1		0	0	0	0	0	0
M	C	38.5921		74	1	7	0	1	0	78.25	0		0	23	0	41	1		0	0	0	0	0	0
F	C	38.5366	13	56	6	4	0	1	0	74.5	0				0			0	0	0	0	0	0	0
M		38.5266	15	119	7	3	0	0	0	55	0			46	1	60	1	1	0	0	0	0	0	0
M	C	38.4911	14	113	8	1	0	0	0	69.25	0		0	38		29	0		0	0	0	0	0	0
F	C	38.483	12	167	3	2	0	1	0	60	0					42	1		0	0	0	1	0	0
M	C	38.4308	12	83	4	7	0	1	0	73.25	0	0	0		0			0	0	0	0	0	0	0
F	C	38.3788		38	6	11	0	0	0	59.75	0	0	0	29		35	0	1	0	0	0	0	0	0
M	C	38.3111	11	141	2	6	1	1	0	75	0								0	0	0	0	0	0
M	C	38.3025	10	106	3	2	0	1	0	62	0		0		0				0	0	0	0	0	0
M	U	38.302		107	1	12	0	1	0	65	0				0					0	0	0	0	0
M	C	38.2811	13	91	5	19	0	1	0	50	0		0		1			0	0	0	0	0	0	0
M		38.2809	13	161	4	3	0	1	0	50	0			43	1	78	1	1	0	0	0	0	0	0
M	C	38.2653		74	3	2	0	0	0	22.2	1	1			0	50	1	1	0	0	0	0	0	0
M		38.179	10	149	4	3	0	1	0	25	1				0	51	1		0	0	0	0	0	0
F	C	38.1785	14	98	5	4	0	1	1	54	0		0		0	44	1	1	0	0	0	0	0	1
F	C	38.1661	14	43	5	10	0	1	0											0	0	0	0	0
M	C	38.0864	15	135	3	5	0	1	0	55	0								0	0	0	0	0	0
F		38.0623	11	152	3	2	0	1	0	75	0				0	46	1	0		0	0	0	0	0
M		38.0437	10	120	12	15	0	1	0	45	1								0	0	1	0	0	0
F		37.889	11	86	2	13	1	1	0	63	0	0	0		0					0	0	0	0	0
F	C	37.8233		122	4	5	0	0	0	25	1				1	81	1	1	0	0	0	0	0	1
F		37.7871	15	94	2	0	0	1	0	74.25	0		1		0	66	1	1	0	0	0	0	0	1
F		37.7508	10	96	7	6	1	0	0	35	1	1	0	43	1	72	1			0	0	0	0	1
M		37.6893	13	120	8	5	0	1	1	68.5	0			24	0	63	1	0	0	0	0	0	0	0
M		37.551	14	107	5	3	0	1	0									1		0	0	0	0	0
M		37.5452	10	81	7	3	0	0	1	56.75	0			29	0	39	0	0	0	0	0	0	0	0
F	C	37.5	10	58	3	12	0	1	0	35.5	1					63	1			0	0	0	0	0
M	C	37.4953	7	89	4	4	1	1	0	28.9	1	1	0	64	1	68	1	1	0	0	0	1	0	1
F		37.4792	13	87	2	2	0	0	0	39	1	0	0			19	0	0	0	0	0	0	0	0
M		37.4288	7	108	5	2	0	0	0										0	0	0	0	0	0
F		37.3361	16	127	1	1	0	1	0	72.3	0	0	0	21		46	1	0	0	0	0	0	0	0
M	C	37.3266	12	82	10	1	0	0	0	40	1									0	0	0	0	0
M		37.2918	15	117	7	7	0	1	0	33	1	1			1	45	1	1	0	0	0	0	0	0
M	U	37.2615	8	69	8	22	0	1	0	35	1				1			1	0	0	0	0	0	0
F		37.2318	17	139	4	7	0	1	0	65.25	0		0		0	35	0	1	0	0	0	0	0	0
F	C	36.9118	16	126	6	1	0	1	0	45	1					41	1	1	0	0	0	0	0	0
M	C	36.9002	12	129	4	11	0	0	0	46.5	0	0			0	39	0		0	0	0	0	0	0
F	C	36.8783	12	120	11	1	0	0	1	69.5	0					56	1		0	0	0	0	0	1
M	U	36.803	9	62	3	11	0	1	0											0	0	0	0	0
M	C	36.7901	15	107	8	1	0	0	0	60	0	0	0	38		45	1	1	0	0	0	0	0	0
M	C	36.7372	7	86	8	6	0	1	0	72.25	0		1	46		60	1	1	0	0	0	0	0	0
F	C	36.7357	11	103	8	4	0	1	0	67	0		0			58	1	1	0	0	0	0	0	1
M		36.7063	11	153	8	6	1	1	1	46.1	0				0	61	1	1	0	0	0	0	0	0
M	C	36.6941		86	9	1	0	1	0	61	0	1			1	84	1	1	0	0	0	0	0	1
F	C	36.6127	14	80	1	14	0	1	0	49.375	0	0	0		0	39	0	1	0	0	0	0	0	0
M	A	36.5868	18	131	6	5	0	1	0	70	0				1				0	0	0	0	0	1
M	C	36.5714	21	186	6	6	0	0	0											0	0	0	0	0
M	PO	36.5473	17	90	8	44	0	1	0										0	0	0	0	0	0
F	C	36.5417	14	92	3	2	0	0	0	60	0	1		38	0	39	0	1	0	0	0	0	0	0
M	C	36.54	14	67	3	18	1	1	0			1	1	61	0	41	1	1	0	0	0	0	0	0
M		36.5123	14	101	2	13	0	1	0											0	0	0	0	0
M		36.5062	10	97	10	3	0	0	0	66	0		1		1	74	1		0	0	0	0	0	0
F	C	36.3963	13	151	6	2	0	0	0	67.25	0				0			0	0	0	0	0	0	0
M	C	36.3636	4	76	6	2	0	0	0	68.25	0		0		0	70	1	1	0	0	0	0	0	1
M		36.3527	9	79	8	1	0	1	0											0	0	0	0	0
M	C	36.3237	8	75	7	2	0	0	0	20	1				1	50	1		0	0	0	0	0	1
F		36.3205	11	74	2	7	0	1	0	70	0				0				0	0	0	0	0	1
M	C	36.2976	9	132	6	2	0	1	0	49.5	0		0		0	91	1	1	0	0	0	0	0	0
M	C	36.2959	11	87	4	10	0	1	0	70	0								0	0	0	0	0	0
F		36.2837	10	67	4	3	0	1	0	75	0				0	87	1		0	0	0	1	0	0
F	C	36.1941		109	3	1	0	1	1	51.75	0	0	0		1	43	1	0	0	0	0	0	0	0
M	C	36.1412	9	72	6	3	0	1	0	60	0		0			46	1		0	0	0	0	0	0
F		36.1069	10	58	4	53	0	1	1	15	1									0	0	0	0	0
M		36.0995	15	170	4	2	0	1	1						1				0	0	0	0	0	0
M	P	36.092	14	106	1	8	0	1	0	19.8333	1	1	0	36	0	43	1		0	0	0	0	0	0
M		36.0688	8	62	3	16	1	1	0	52	0				1	33	0	1	0	0	0	0	0	0
M		36.0596	11	86	6	23	0	1	1	68.25	0		1	31	1	42	1	1	0	0	0	0	0	0
M	C	36.0516	13	86	15	7	0	1	0	44.75	1				1			1	0	0	0	0	0	0
F		36.0473	11	86	9	3	0	1	1	72.25	0				1	66	1	1	0	0	0	0	0	1
F	C	36.0376	12	113	1	8	0	1	0	69	0		0			35	0	1	0	0	0	0	0	0
F	C	36.0332	11	66	0	2	0	1	0	36	1		0			41	1	1	0	0	0	0	0	1
F		35.9718	12	146	9	1	0	0	1	64.25	0	1	1		0	31	0	0	0	0	0	0	0	0
M		35.9498	18	147	0	1	0	1	0	40	1								0	0	0	0	0	0
F	C	35.931	13	126	4	1	0	1	0	70	0	0	0	28				0	0	0	0	0	0	0
F		35.9168	3	50	5	0	0	0	0	65	0		0		0	43	1	1	0	0	0	0	0	1
F	C	35.9111	13	161	4	5	0	1	0			1				55	1		0	0	0	0	0	0
M	C	35.9094	12	73	3	4	0	0	0	61.75	0	1	0	30		26	0	0	0	0	0	0	0	0
M	C	35.8861	12	103	11	4	0	1	1	50	0									0	0	0	0	0
F		35.8836	12	117	6	6	0	1	0						0				0	0	0	0	0	0
M		35.7851	10	96	3	2	1	1	0	53.75	0	1	1	51	0			0	0	0	1	0	0	0
F		35.7581	10	112	9	23	0	0	1	25	1				0				0	0	0	0	0	0
M		35.7513		84	6	12	0	1	0	45	1				1				0	0	0	0	0	0
M	C	35.7099	10	74	8	4	0	1	1	55.25	0		0		1	51	1	1	0	0	0	0	0	0
M	C	35.7099	13	144	3	2	0	1	0	64	0								0	0	0	0	0	0
M		35.7062	18	99	2	3	0	0	0	67	0		0	27				1	0	0	0	0	0	0
M	C	35.6774	18	128	4	3	0	1	0	66	0		0			20	0	0		0	0	0	0	0
F		35.6712	13	80	5	7	0	0	0	66	0		0	46		43	1	1	0	0	0	0	0	0
M	C	35.6236	7	88	8	12	0	0	0	10	1	1	0	76	1	45	1	1	0	0	0	0	0	1
M	C	35.608	15	53	5	10	0	0	0	55.75	0	1	0	60		46	1	1	0	0	0	0	0	0
F	O	35.5959	12	113	4	6	0	0	0	60.75	0		0		0	54	1	1	0	0	0	0	0	0
M	C	35.5923	9	173	5	5	0	1	0	32.5	1		0	47	1	48	1	1	0	0	0	1	0	0
M	U	35.5634	17	54	4	11	0	0	0	62	0		0	34					0	0	0	0	0	0
M	C	35.5469	14	94	8	1	0	1	0	70	0	1			0	36	0	1	0	0	0	0	0	1
F		35.5419	12	97	5	7	0	1	0											0	0	0	0	0
F		35.5114	13	115	2	2	0	1	0	75	0		0		1	43	1	1	0	0	0	0	0	1
M	C	35.4995	14	61	6	9	0	1	0						0					0	0	0	0	0
M	C	35.4979	12	134	11	2	0	1	1	60	0		1					0	0	0	0	0	0	0
F	O	35.4812		92	3	7	1	0	0						0	43	1		0	0	0	1	0	1
F		35.4687		135	10	7	0	1	0	74.25	0				0	93	1	1	0	0	0	0	0	0
F	O	35.4578	8	102	3	7	1	1	0	70.75	0	1	1		0	35	0	1	0	0	0	0	0	0
M	C	35.4546	7	104	2	6	0	1	0	67.4	0		0	17					0	0	0	0	0	0
M	C	35.4262	17	89	7	3	0	1	1	58.75	0		0	38	0	56	1	0	0	0	0	0	0	0
F		35.4096	12	108	4	3	1	0	0	40	1				0				0	0	0	1	0	0
F	C	35.3629	20	67	2	3	0	1	0	69.25	0				1	105	1	1	0	0	0	0	0	1
M	C	35.3086	9	87	10	2	0	1	0	41.5	1			29				0	0	0	0	0	0	0
M		35.2867	12	114	7	21	0	0	0	20	1								0	0	0	0	0	0
F	C	35.208	11	152	8	1	0	1	0	73.25	0	1				60	1	1	0	0	0	0	0	0
F	C	35.2043	5	113	4	3	1	0	0	73.25	0	1		37	0			0	0	0	0	0	0	0
M	C	35.1123	6	94	11	1	1	0	0	18	1				1	49	1	1	0	0	0	0	0	0
F	C	35.0411	19	110	3	5	0	0	0	71.25	0	0	0			31	0	0	0	0	0	0	0	0
F	C	35.0222	8	67	7	16	0	1	1	71.5	0	1	1	28	0	44	1	1	0	0	0	0	0	0
M		35.0099	8	97	3	3	0	0	0	59	0		0	53		49	1	0		0	0	1	0	1
F	C	35.0041	1	119	5	0	0	1	0	49	0		0		0	41	1		0	0	0	0	0	1
M		35.0019	16	130	3	5	0	0	0	31	1				0	46	1	1	0	0	0	0	0	0
M	C	35.0019	9	79	2	11	1	0	0	15.5	1	1			1	51	1	1	0	0	0	1	0	1
M	C	34.9423	11	64	2	4	0	1	0											0	0	0	0	0
M	C	34.9388	7	65	5	3	0	1	0	42.25	1		1						0	0	0	0	0	0
M	C	34.9388	10	98	4	5	0	1	0	67.1667	0	1	0	26	0				0	0	0	0	0	0
M	U	34.9388	11	88	2	9	0	1	0	29.7083	1	1	0	25	1	46	1			0	0	0	0	0
M	C	34.9005	20	86	3	7	0	1	0	51.5	0		0	21	0	33	0		0	0	0	0	0	0
M	C	34.9003	15	88	7	6	0	0	0						0			0	0	0	0	0	0	0
M		34.8825	7	58	5	11	0	1	0	63.25	0		0		0	57	1	1	0	0	0	0	0	0
M	C	34.8595	15	91	5	3	0	1	0										0	0	0	0	0	0
M	C	34.8381	14	90	7	1	0	1	1	41.5	1				1	52	1		0	0	0	1	0	1
M		34.8377	10	81	6	4	0	1	0	25	1				1			1	0	0	0	0	0	0
M		34.8209	10	102	8	17	0	1	0	25	1				1					0	0	0	0	0
F	C	34.7935	10	94	0	2	0	1	0	71.25	0		0	30		41	1	1	0	0	0	0	0	0
M	C	34.7222	13	99	6	1	0	1	0	60	0				0	30	0	0	0	0	0	0	0	0
M	C	34.6627	12	105	9	7	0	1	0	55	0	0			0	32	0	0	0	0	0	0	0	0
M	C	34.606	14	97	0	1	0	1	0	61	0	1	0		1	33	0	1	0	1	0	0	0	1
F		34.5534	13	108	7	9	0	1	0											0	0	0	0	0
F	C	34.5312	15	88	6	9	0	1	0	67.625	0		0			48	1	1	0	0	0	0	0	1
M	C	34.4922	22	139	8	6	0	1	0	49	0	1	0		0	45	1	1	0	0	0	0	0	0
F	C	34.4915	5	41	1	6	0	0	0	65	0				0				0	0	0	1	0	0
M		34.4876	11	70	5	5	1	1	0	25	1				1	33	0		0	0	0	0	0	0
M	C	34.4816	6	87	8	7	0	0	0	40.25	1		0		0			1		0	0	0	0	0
M	C	34.4781	11	139	7	5	0	1	1	63	0	1	1		0	41	1	1	0	0	0	0	0	0
M		34.4753	11	88	2	1	0	1	0	59	0	0	0	26	0	41	1	1	0	0	0	0	0	0
M	C	34.4653	13	88	8	2	0	1	0	59	0	1	0	35		37	0	1	0	0	1	0	0	0
F	C	34.4531	15	130	9	2	1	1	0	45	1	1	1	44		36	0	1	0	0	0	0	0	0
M	C	34.4265	10	82	7	2	0	1	0	29.25	1								0	0	0	0	0	0
F	C	34.3965	10	83	1	2	0	1	0	45.5	0		0		1	51	1	1	0	0	0	0	0	1
M	C	34.3913	17	126	1	1	0	1	0	57	0	0		21					0	0	0	0	0	0
M	C	34.3771	8	86	2	4	0	1	0	60.75	0		0	36				0	0	0	0	0	0	0
M	C	34.3391	16	71	14	1	0	1	0	62	0	1			0	35	0	1	0	0	0	0	0	0
M	U	34.2236	11	95	4	3	0	1	0	65.25	0				0			1	0	0	0	0	0	0
M	C	34.22	9	110	4	3	0	0	0	32.5	1			39	1	41	1	1	0	0	0	1	0	0
M	C	34.2154	8	115	4	10	0	1	0	33	1	1			0			1	0	0	0	0	0	0
M	C	34.207	16	177	3	14	0	1	0	64	0		0		0	44	1	1	0	0	0	0	0	0
F	C	34.1869	7	54	2	3	1	1	0	70.25	0				1	63	1	0	0	0	0	0	0	1
F	C	34.1849	16	162	6	8	1	1	1	64	0	1	0		0	39	0		0	0	0	0	0	0
F		34.1759	16	134	3	7	0	1	0	54.75	0	0	0			54	1	0	0	0	0	0	0	0
M	C	34.1224	14	123	5	4	0	0	0	30	1				0			1	0	0	0	0	0	0
F	A	34.1176	13	132	1	3	0	1	0	65	0		0			49	1	0	0	0	0	0	0	0
F	C	34.0995	15	99	0	14	0	1	0	31	1		0		0	54	1	1	0	0	0	0	0	0
F	C	34.0986	17	96	4	12	0	1	0	53.75	0		0		0	61	1		0	0	0	1	0	0
M	C	34.0866	10	67	3	4	0	1	0	63	0	1	0		1			1	0	0	0	1	0	0
M	C	34.0123	5	60	3	3	0	0	0	15	1	1	0		1	33	0	1	0	0	0	0	0	0
F	C	33.987	10	82	5	3	0	0	0	19	1									0	0	0	0	0
F		33.9689	10	92	2	7	0	1	0	56.75	0				1			1	0	0	0	1	0	0
F		33.9556	15	93	8	1	0	1	0	58	0	1	0			43	1	0	0	0	0	0	0	0
M		33.9331	11	94	4	9	0	1	0	64	0		0			51	1	0	0	0	0	0	0	0
M		33.9202	12	92	6	2	0	1	0	13.5	1		0	25	0	41	1	1	0	0	0	0	0	0
M	C	33.91	12	104	7	2	0	1	0	60	0					23	0		0	0	0	0	0	0
M	C	33.8657	14	101	4	11	0	1	0	63.5	0		0			47	1	1	0	0	0	0	0	0
M	U	33.8345	12	122	5	6	0	1	0	57.75	0	1			0				0	0	0	0	0	0
M	C	33.8276	11	98	6	18	1	0	1									1	0	0	0	0	0	0
M		33.8189	10	91	10	6	1	1	1											0	0	0	0	0
F	C	33.8143	16	132	7	6	0	1	0	63.75	0		0		0	48	1	1	0	0	0	0	0	0
M	C	33.8045		96	6	5	0	1	0	65.25	0				0	46	1		0	0	0	0	0	0
F	C	33.7686		98	3	4	0	1	0	58.6	0		0		0	53	1	1	0	0	0	0	0	0
F	C	33.6719	11	100	9	5	0	1	0	30	1				0	41	1	1	0	0	0	0	0	0
M		33.6211		86	1	20	0	1	0	60	0				0				0	0	0	0	0	0
M	C	33.5914	15	121	9	1	0	1	0	64	0		0	38		36	0	0	0	0	0	0	0	0
M	U	33.5821	9	71	6	19	0	1	0	58.75	0	0	0		0	44	1		0	0	0	0	0	0
M		33.5798	12	129	3	3	0	1	0	20	1		0		0			0	0	0	0	0	0	0
F	C	33.5683	11	102	6	4	1	1	0	33	1	1	0			44	1	1	0	0	0	0	0	0
M	C	33.5392	11	81	4	10	0	1	0	65	0		0						0	0	0	0	0	0
F	C	33.5105	11	89	1	3	0	1	0	55	0				1				0	0	0	0	0	0
M	C	33.5098	9	86	2	9	0	1	0	55	0				0					1	0	1	0	0
F	C	33.4914	9	79	5	7	0	1	0	66	0	1	1		0	87	1	1	0	0	0	1	0	1
M	C	33.4804	8	131	5	0	0	1	0											0	0	0	0	0
F		33.4651	8	86	10	1	0	1	0	65	0	1	1	31	0	44	1	0	0	0	0	0	0	0
M	C	33.4551	16	191	0	8	0	1	0	75	0							0	0	0	0	0	0	0
M		33.3973	19	81	2	1	0	1	0										0	0	0	0	0	0
M	X	33.3844	14	132	7	5	0	1	0	74.25	0		1		0	51	1	0	0	0	0	0	0	0
M	C	33.3594	10	97	14	44	0	1	0	15	1		0		1				0	0	0	0	0	0
F		33.3205	17	177	5	2	0	1	0	54	0	1	1	46	0	23	0	0	0	0	0	0	0	0
M		33.3061	19	152	0	1	0	1	0	62	0		0		1	89	1	1	0	1	0	0	0	1
M		33.296	12	110	5	1	0	0	0	59	0	1			0			1	0	0	0	0	0	0
F	B	33.285	10	91	7	3	1	1	0	70	0				0	36	0		0	0	0	0	0	0
M		33.2596	10	48	2	3	0	1	0	10	1				0			1	0	0	0	0	0	0
M	C	33.2526		62	4	29	0	1	0						0	54	1		0	0	0	0	0	0
M		33.2268	11	119	7	8	0	1	1	33	1				1	35	0	0	0	0	0	0	0	0
M	U	33.2236	12	66	3	7	0	1	0	20	1				1					0	0	0	0	0
M	C	33.2099	13	113	8	8	0	1	0	60	0				0				0	0	0	0	0	0
M	C	33.2099	12	110	4	3	0	1	0	72.25	0									0	0	0	0	0
M		33.2089	15	110	6	6	0	1	1	28	1	1	0		1	33	0	1	0	0	0	0	0	0
F	C	33.2048	13	159	5	7	0	0	0	15	1	1	0		1	51	1	1	0	0	0	1	0	1
F	U	33.2031	15	119	5	3	0	0	1	43.25	1	0			0			1	0	0	0	0	0	0
M	C	33.203	1	180	7	0	0	1	0	59.75	0		0		1	56	1	1	0	0	0	0	0	0
M	C	33.1961		134	5	1	0	1	0						0				0	0	0	0	0	0
M	C	33.1881		72	2	1	0	1	0	71.25	0		0		1	48	1	1	0	0	0	0	0	0
M	C	33.145	18	110	5	1	0	1	0	60	0				1	52	1		0	0	0	0	0	0
F	C	33.1111	20	107	3	1	0	1	0	50	0				0				0	0	0	0	0	0
M	C	33.0813	10	92	4	2	0	1	1						0			1	0	0	0	0	0	0
M	C	33.0783	10	77	5	20	1	1	0	55	0	1	1	51	0	68	1	1	0	0	1	0	0	0
M		33.037	15	150	5	5	0	1	0	34	1			55	1	48	1	1	0	0	0	0	0	1
M		33.0183	11	79	7	4	0	0	0	70	0		0		0	44	1	0	0	0	0	0	0	0
M	C	32.9908		78	8	5	0	0	0	50	0		0					0	0	0	0	0	0	0
M	C	32.9819	7	68	2	14	0	1	0						0				0	0	0	0	0	0
M		32.9331	15	101	4	5	0	1	0	61	0		0		0				0	0	0	0	0	0
F	C	32.9077	15	119	1	7	0	1	0	65	0	0	0			34	0	0	0	0	0	0	0	0
M	C	32.8894		113	3	11	0	1	0											0	0	0	0	0
M		32.8863	12	105	4	16	0	0	0	48	0		1	64		44	1	1	0	0	0	0	0	0
F		32.8614	14	50	3	1	0	1	0	70	0				0				0	0	0	0	0	0
F	P	32.8515	8	83	12	3	1	1	0	59	0				1	58	1	1	0	0	0	0	0	1
M		32.7831	12	67	5	1	1	0	0	58	0		0	46	0	44	1	1	0	0	0	0	0	0
F	C	32.7652	16	116	3	16	0	1	0	62.4	0	0	0	20		32	0		0	0	0	0	0	0
M		32.729	12	65	2	1	0	1	0	71.25	0		0		1	75	1	1	0	0	0	0	0	0
M		32.7218	12	138	4	1	0	1	0	9.5	1				1	56	1	1	0	0	0	0	0	1
M	C	32.6551	11	123	8	8	0	1	0	70	0	0		44					0	0	0	0	0	0
M		32.6528	1	170	3	0	0	1	0	55	0				0			1	0	0	0	0	0	0
F	C	32.618	12	143	12	2	0	1	1	32.65	1				1	49	1	1	0	0	0	1	0	0
M	U	32.5817	13	78	2	9	0	1	0	50	0				1	52	1		0	0	0	0	0	0
F	C	32.5781	10	121	11	2	0	0	1	70	0	1	0	41	1	91	1	1	0	0	0	0	0	0
M	U	32.5567	15	154	7	12	0	1	0	65	0				1				0	0	0	0	0	0
F	C	32.5382		94	1	13	0	0	0	66.75	0		0						0	0	0	0	0	0
M	U	32.4913	14	144	1	1	0	1	0	73.25	0	0	0			36	0	1	0	0	0	0	0	0
M	C	32.4619	12	117	4	14	0	1	0	45	1		0		1	49	1	1	0	0	0	0	0	0
M		32.3875		85	3	13	0	0	0	80	0				0	31	0			0	0	0	0	0
M	C	32.3838	13	131	12	3	0	1	0	51	0	1	1	41	0	47	1	1	0	0	1	0	0	0
M	C	32.375		157	1	0	0	1	0											0	0	0	0	0
M	C	32.3529	18	83	9	1	0	1	0	37	1				1	44	1	1	0	0	0	0	0	0
M		32.3507		128	5	3	0	1	0	54.75	0		0			41	1	1	0	0	0	0	0	0
M	C	32.3343	10	84	5	1	0	0	0	32.25	1		0		1	60	1	1	0	0	0	1	0	1
M		32.3265	16	116	4	1	0	1	0	58	0		0	50	0	35	0	1	0	0	0	0	0	0
M		32.3192	10	116	4	3	0	0	0	61	0									0	0	0	0	0
F	C	32.3121	7	92	4	6	0	1	0											1	0	1	0	1
M	C	32.3066	13	106	7	2	0	1	0	59.85	0					49	1	1	0	0	0	0	0	0
M	C	32.3029	13	128	6	4	0	1	1	66	0	0	0			41	1	1	0	0	0	0	0	0
M		32.2876	11	159	2	4	0	1	0	41.9	1		0		0			1	0	0	0	0	0	0
F	C	32.2359	9	74	0	8	0	0	0											0	0	0	0	0
F	C	32.2286	8	91	8	1	1	0	0	67.25	0				0	37	0	1	0	0	0	0	0	0
M		32.2037	18	100	2	6	0	1	0	67	0	0	0	33	0	55	1	1	0	0	0	0	0	0
M	C	32.1862	11	66	3	5	0	0	0	30.8	1			62	0	41	1		0	0	0	0	0	0
F		32.1799	17	97	3	1	0	1	0	30	1				1				0	0	0	1	0	0
M		32.1766	19	58	3	1	0	1	0	20	1	1		52	0	39	0	0	0	0	0	0	0	0
F	C	32.1748	9	78	5	11	0	0	0										0	0	0	0	0	0
F	C	32.1746	8	77	3	21	0	0	0	67	0		0		1	67	1	1	0	0	0	0	0	1
F	C	32.1396	6	73	7	4	0	0	0	45	1	1	0			28	0	1		0	0	1	0	1
F	C	32.0794	13	94	10	2	1	0	0	22.5	1	1			1	48	1	1	0	0	0	0	0	1
M	B	32.077	15	117	6	3	0	1	1	57	0		0	28	1	64	1	1	0	0	0	0	0	1
F		32.0674		63	6	13	0	1	0	60	0				0				0	0	0	0	0	1
F		32.0312	9	78	5	6	1	1	0	71.25	0		0		0	36	0	0	0	0	0	0	0	0
M	U	32.018		97	6	0	0	0	0	20	1								0	1	0	0	0	0
M	C	32.0073	10	64	6	5	0	1	0	55	0								0	0	0	0	0	0
F		32.0047		69	5	3	0	1	0	66	0		0		0	59	1	1	0	0	0	0	0	0
M		32	8	96	9	28	0	1	1	30	1					43	1	1	0	0	0	0	0	0
M	C	31.9942	17	123	1	58	1	1	0	10	1				1	51	1	1	0	0	0	1	0	1
M	C	31.9708	10	140	8	1	0	1	1	55	0							0	0	0	0	0	0	0
F		31.9615	13	75	6	5	0	1	0	43.55	1	1	0	58	0	67	1	1	0	0	0	1	0	1
M		31.9602	18	87	4	6	0	1	0	75	0					65	1	1	0	0	0	0	0	0
M	C	31.9395	14	79	1	13	0	1	0										0	0	0	0	0	0
M	C	31.9395	12	78	5	9	0	1	0	64	0		0	41		46	1	0	0	0	0	0	0	0
M	C	31.9122	11	99	5	0	0	1	0	67	0		0			39	0		0	0	0	0	0	0
M	C	31.9065	12	162	2	7	0	1	0	41.7	1					52	1	1		0	0	0	0	0
M	C	31.902		64	5	17	0	1	0	52.25	0	1	1		0	54	1		0	0	0	0	0	0
M	C	31.8864	10	97	12	2	1	1	1	50	0					30	0			0	0	0	0	0
F		31.8846	11	86	8	2	1	1	1	32.25	1	1	0	45	1	69	1	1		0	0	0	0	1
F	C	31.8624	16	161	2	2	0	1	0	58	0		0	45	0	41	1	1	0	0	0	0	0	1
M		31.8367	17	126	2	8	0	0	0	27.2	1		0		1	40	1	1	0	0	0	1	0	0
M		31.821	15	126	3	5	0	1	0	62.5	0		1		0	33	0	1	0	0	0	0	0	0
F	C	31.8028	13	74	1	2	0	0	0	75	0		1		0	51	1	0	0	0	0	0	0	0
F	C	31.7723		83	0	3	0	1	0						1	52	1		0	0	0	0	0	0
F	C	31.7715	10	112	8	3	1	0	1	68.3125	0		0	64	0	30	0	1	0	0	0	0	0	1
M		31.7466	9	71	4	3	0	1	0	54.75	0		0		0	39	0	1	0	0	0	0	0	0
F	C	31.697	9	67	0	3	0	0	0	63.25	0	0		24	0			0	0	0	0	0	0	0
F	C	31.6753	9	65	6	14	1	0	1	70	0		0		1	87	1		1	0	0	0	0	0
M	U	31.6728	10	126	0	7	0	1	0	57	0		0		0			0	0	0	0	0	0	0
F	C	31.6653	13	111	7	6	0	0	0	70.25	0	0	0		0	36	0	0	0	0	0	0	0	0
M		31.6643	19	115	2	8	0	1	0	56.85	0		0		0	55	1	1	0	0	0	0	0	0
M	C	31.6564	11	103	7	0	0	0	0	15	1				0	51	1	1	0	0	0	0	0	1
F	C	31.6406	17	131	13	7	0	0	1	59	0		0			30	0		0	0	0	0	0	0
M		31.6406	8	59	8	4	1	0	1	70.25	0		1		1	84	1	1	0	0	0	0	0	0
M	U	31.6248		61	5	8	0	1	0	65	0	0	0	26		46	1	0	0	0	0	0	0	0
M	C	31.5851	12	127	3	4	0	1	0						1	61	1	1		0	0	0	0	0
M	C	31.5845	16	117	11	4	1	1	0	31	1		0		0	77	1		0	0	0	0	0	0
F	C	31.5673	13	125	7	2	0	1	1	51	0							0	0	0	0	0	0	0
F	C	31.5562		83	5	0	0	0	0	73	0		0					1	1	0	0	0	0	0
F	C	31.5537	13	106	2	4	0	1	0	67	0	0	0	28		41	1	1	0	0	0	0	0	0
M	C	31.552	10	104	9	5	0	1	0	56	0		0		0	35	0		0	0	0	0	0	0
M		31.5311	4	89	15	0	0	1	0	39.7	1	1	0	44	0	56	1	1	0	0	1	0	0	0
F		31.5226	11	121	5	1	0	0	0	72.5	0				1	70	1	1	0	0	0	0	0	1
M		31.4564	3	84	2	0	0	1	0	15	1				1				0	0	0	0	0	0
M	C	31.4524	11	64	6	3	0	1	0	64	0	1	0			51	1		0	0	0	0	0	1
M	U	31.4359	10	111	8	3	1	1	1											0	0	0	0	0
M	C	31.4272	14	123	10	18	1	1	1	55	0				1				0	0	0	0	0	1
M	C	31.3972	13	145	6	5	0	1	0	36.25	1		0		0	48	1	1	0	0	0	0	0	1
M		31.378	12	94	7	0	0	1	0	77	0		0			55	1	1		0	0	0	0	0
M	U	31.3744	16	175	4	1	0	0	0	60	0				0					0	0	0	0	0
M	C	31.3074	11	63	4	1	1	0	1	40	1				0				0	0	0	0	0	1
M		31.2948	9	115	6	4	0	0	1	58	0		0		1	52	1	1	0	0	0	0	0	1
M	O	31.274	11	101	6	3	0	0	0	55.75	0		0			40	1	1	0	0	0	0	0	1
M	C	31.2397	13	103	6	11	0	1	0	73.25	0				0	24	0		0	0	0	0	1	0
F		31.2357	7	123	6	8	0	1	0	42.5	1		0		0	50	1		0	0	0	0	0	0
M	C	31.2205	13	146	6	2	0	1	0	42.25	1		0		1	56	1	1	0	0	0	0	0	0
F	C	31.2026		76	11	7	0	1	1	65	0				1	31	0		0	0	0	0	0	1
M	C	31.1909	11	94	5	3	0	0	0	5	1		1		1	32	0		0	0	0	0	0	1
M	C	31.1846	14	57	6	8	1	0	0	50	0								1	0	0	0	0	0
F	C	31.1791		136	5	22	0	0	0	65	0	1			0	59	1	1	0	0	0	1	0	0
M		31.1744	11	54	9	3	1	0	0	50	0		0						0	0	0	0	0	0
F		31.1641	18	126	4	2	0	1	0	71.25	0	0	0	39	0	45	1	1	0	0	0	0	0	1
F	C	31.1634	9	102	8	24	0	0	0	65	0					46	1	1	0	0	0	0	0	0
F	C	31.1234	15	127	2	1	0	0	0	66.1	0		0	45		52	1	1	0	0	0	0	0	0
M		31.1176	6	66	5	2	0	0	0	15.4	1	1	0	59	1	51	1	1	0	0	0	0	0	0
F	C	31.0911	13	59	7	6	0	1	0	57.5	0		0	54	0	64	1	1	0	0	0	1	0	0
F		31.0902		53	4	5	0	0	0	63	0		0	29	0	64	1	0	0	0	0	0	0	1
F	C	31.0875	12	142	3	7	0	1	0	65	0				1				0	0	0	0	0	1
M	U	31.0251	6	109	9	3	0	1	0	26	1		0	45					0	0	0	0	0	0
M	C	31.0249	16	119	5	2	0	1	0	72	0				0	41	1	1	0	0	0	0	0	0
M	C	30.9733	10	115	13	1	1	0	0	55	0			35	0	58	1	0	0	0	0	0	0	0
M		30.9715	13	104	2	34	1	1	0											0	0	0	0	0
M	C	30.9568	9	49	2	14	0	1	0	26	1				0				0	0	0	0	0	0
M		30.9304	10	101	4	5	0	1	0	64	0	1	1			54	1	1	0	0	0	0	0	0
M	C	30.866	11	106	5	2	1	0	0											0	0	0	0	0
M		30.866	8	85	7	1	1	1	1	31	1	1			0	24	0		0	0	0	0	0	0
F	C	30.8653	11	132	3	3	1	1	0	71	0	0	0			41	1		0	0	0	0	0	0
M	C	30.8642	9	131	0	15	0	1	0	61.5	0	0		21	0	23	0	0	0	0	0	0	0	0
F	C	30.863	15	93	4	4	0	1	1	70	0				0			1	0	0	0	0	0	0
M	C	30.8626	10	112	9	4	0	0	1	25	1	1			1	51	1	1	0	0	0	1	0	1
M		30.8417	4	80	2	1	0	1	0	70	0	0	0	27	0			1	0	0	0	0	0	0
M	C	30.8245	8	88	11	15	0	1	0	51.75	0	0	0			34	0	0	0	0	0	0	0	0
M	U	30.7592	8	100	3	6	0	1	0	59.75	0		0					1	0	0	0	0	0	0
F	C	30.7422	17	83	7	7	0	0	0	70.25	0				0	46	1		1	0	0	0	0	0
F	C	30.729	12	91	9	1	0	1	0	49.5	0		0		0	86	1	1	0	0	0	0	0	1
M	C	30.7183	11	104	7	1	0	1	0	45	1	1	0	60	0	51	1	1	0	0	0	0	0	1
M	C	30.7107	14	74	5	2	0	1	0	51.5	0		0					0	0	0	0	0	0	0
F	C	30.6648	16	76	4	2	1	1	0	59	0		0		0	54	1	0	0	0	0	0	0	0
M	C	30.6641	11	101	8	7	0	1	0	55	0									0	0	0	0	1
M	C	30.6394	13	88	0	8	0	0	0	10.5	1	1	0	52	1	27	0	1	0	0	0	0	0	0
F	C	30.6043	15	90	4	5	0	1	0	45	1		0		1			0	0	0	0	0	0	0
M	C	30.5855	11	147	7	12	0	1	0	39.1667	1				1	33	0	1	0	0	0	0	0	0
M		30.5772	13	129	8	11	1	1	0	22	1								0	0	0	0	0	0
M	C	30.5473	5	65	9	3	1	0	0	51.75	0	1	0	41					0	0	0	0	0	0
M	C	30.5468	13	139	5	7	0	1	0	36	1				0	43	1		0	0	0	0	0	0
F		30.5424	9	103	16	4	1	1	0	70	0				0			0	0	0	1	0	1	0
F	C	30.5197	10	83	4	15	0	1	1	75	0		0		1	34	0	0	0	0	0	0	0	0
M	C	30.5164	15	86	5	4	0	1	0	35.25	1	0	1	32				0	0	0	0	0	0	0
F	C	30.4898	10	97	4	3	0	1	0	60	0	1	0	34				0	0	0	0	0	0	0
M	C	30.4834	7	57	5	11	0	1	0	61	0		0		0	37	0	1	0	0	0	0	0	1
M	C	30.482	17	69	3	5	0	1	0	63	0	0			0	32	0	0	0	0	0	0	0	0
M		30.4721	17	89	3	1	0	1	0										0	0	0	0	0	0
F	BC	30.4705	9	112	4	8	1	1	1	50	0				1			1		0	0	0	0	0
F	C	30.4687	13	90	4	6	0	1	1											0	0	0	0	0
M	C	30.463		102	2	33	0	1	0	60	0				0					0	0	0	0	0
F	C	30.4611	12	71	3	8	0	1	0	10	1				0	37	0	0	0	0	0	0	0	0
M	C	30.4152	9	105	9	10	0	1	1	42.8333	1		0	35	0	54	1	0	0	0	0	0	0	0
M	U	30.4009	10	74	2	4	1	1	0	20.8	1	1	0		1	29	0	1	0	0	0	0	0	1
M		30.3911	6	33	3	1	1	1	0	25	1				1			0	0	0	0	0	0	0
M	C	30.3871	15	119	7	4	0	0	0	70	0		1			22	0	0	0	0	0	0	0	0
F		30.3637	10	113	7	8	0	0	0	40.5	1		1		0	50	1	1	0	0	0	0	0	0
M	C	30.3211	13	87	1	21	1	1	0											0	0	0	0	0
M	C	30.2995	7	81	4	2	0	0	0	59.75	0	0	0	38	0	57	1		0	0	0	0	0	0
M	C	30.2948	15	78	11	16	0	1	1	20	1				1	64	1	1	0	0	0	0	0	0
M		30.2595	9	91	5	2	0	1	0	65	0									0	0	0	0	0
M		30.2554	18	142	2	1	0	1	0	32.2	1		0		0			0	0	0	0	0	0	0
M	C	30.2487	12	114	2	14	1	0	0	47	0				1	39	0	1	0	0	0	0	0	0
M		30.2469	12	133	4	12	0	1	0	51.75	0		0		0	44	1	1	0	0	0	0	0	0
M	C	30.2113	14	124	4	11	0	1	0	23	1	0		32	0	41	1	1	0	0	0	0	0	0
M	O	30.1896	12	74	0	12	0	1	0						1					0	0	0	0	0
M		30.1511	19	171	6	5	0	1	1	25	1				1				0	0	0	0	0	0
M		30.1194	9	95	10	9	1	0	0	53.75	0		0		1	43	1	0	0	0	0	0	0	1
F		30.1194	13	159	0	29	0	1	0						1				0	0	0	0	0	0
M	C	30.1176	5	69	9	3	1	0	0	17.5	1	1		43	0	39	0		0	0	0	0	0	0
F	C	30.1162	17	96	4	1	0	1	0	54.75	0	0	0	26	1	36	0	0	0	0	0	0	0	0
M	C	30.1078	9	102	6	9	0	1	0	58	0				1	46	1	0	0	0	0	0	0	1
F		30.1021	11	90	1	0	0	0	0	59	0	0	0	24		41	1		0	0	0	0	0	0
M	C	30.1021	10	85	12	44	1	0	0	65.75	0				0				0	0	0	0	0	0
F		30.1017	9	91	5	18	0	1	0	38	1		0		0	36	0	1	0	0	0	0	0	0
M	C	30.0916	10	55	8	9	1	1	0	73.25	0		1			48	1	1	0	0	1	0	0	0
F	U	30.0914	7	60	5	4	0	0	0	74.25	0		1		0	51	1		0	0	0	0	0	0
M	C	30.0838	10	91	4	4	0	1	0	70	0				0				0	0	0	0	0	0
F	C	30.0789	10	86	4	15	0	0	0	50	0		0		1				0	0	0	0	0	0
M	C	30.0692	12	167	3	31	1	1	0	64	0		0		0			0		0	0	0	0	0
F	C	30.0462	22	202	3	1	0	1	0	75	0	0							0	0	0	0	0	0
M	C	30.0361	6	77	5	7	0	1	0	35	1				1	69	1	1		0	0	0	0	1
M	C	30.0324		107	5	8	0	1	0											0	0	0	0	0
F	U	30.0104	14	94	3	1	0	1	0	69.25	0	1	0			43	1		0	0	0	0	0	0
M	C	29.9855	16	117	5	26	0	1	0	19	1		0		1	43	1	1	0	0	0	0	0	0
F	C	29.9638	15	140	6	2	0	1	0	67	0		0			46	1	0	0	0	0	0	0	0
F	U	29.9579	15	150	1	3	0	0	0	71	0		0		0				0	0	0	0	0	0
M	C	29.9383	11	96	6	21	1	1	0	25	1	1	1					0	0	0	0	0	0	0
M	C	29.9102	11	117	10	3	0	1	1	60	0					41	1		0	0	0	0	0	0
M	C	29.903	11	113	5	3	0	1	1											0	0	1	0	0
F		29.899	11	88	11	4	0	1	0	46.25	0		0		0	44	1	1	0	0	0	0	0	0
F	U	29.865	7	111	5	19	1	1	0	46.25	0				1			1	0	0	0	0	0	0
M	C	29.8606	9	158	11	1	0	1	1	20	1				0	54	1	1	0	0	0	0	0	0
M	C	29.7763	15	87	2	21	1	1	0	53.5	0		0	57	0	32	0	1	0	0	0	0	0	0
M	C	29.7367	14	102	2	4	0	0	0	15	1	1	1	48	1	39	0	1	0	0	0	0	0	0
F	C	29.7056	17	197	6	3	0	1	0	54	0		0			37	0		0	0	0	0	0	0
F	C	29.6778	15	177	11	5	0	1	0	49.75	0		0		0					0	0	0	0	0
M	C	29.6764	8	74	3	4	0	1	0	70	0		0						0	0	0	0	0	0
M	C	29.668	12	162	12	3	1	1	1	50	0	1	0		1	73	1		0	0	0	0	0	0
F	C	29.6495	17	141	10	6	0	1	0										0	0	0	0	0	0
F	U	29.6124	14	67	6	7	0	1	0	70	0							1	0	0	0	0	0	0
F	C	29.5955	11	119	7	4	0	1	1	28	1				0	64	1	1	0	0	0	0	0	0
F	C	29.5858	11	101	4	0	0	1	0	29.15	1		0	28	0	35	0	0	0	0	0	0	0	0
F		29.5834	10	78	0	11	0	1	0	66.5	0	1	0	27				1		0	0	0	0	0
F		29.562	14	94	7	1	0	1	0	30	1								0	0	0	0	0	0
M	C	29.5254		64	7	1	0	1	0	65.6667	0	0	0						0	0	0	0	0	0
M	A	29.4558		47	6	3	1	0	1											0	0	0	0	0
M		29.4505	4	72	7	2	1	0	0				0						0	0	0	0	0	0
M	O	29.4207	16	93	4	7	0	0	0	48.5	0	0	0		0	32	0		0	0	0	0	0	0
M	C	29.4118	9	107	7	2	0	0	0	65.5	0		0		1	30	0			0	0	0	0	0
M	C	29.4099	11	125	11	4	0	1	1	53.75	0	1	0	67	0	56	1	1	0	0	0	0	0	0
M	C	29.4076	4	76	10	5	0	0	1	65	0				1	37	0	1	0	0	0	0	0	1
M		29.4023	12	88	6	10	0	1	0	14	1									0	0	0	0	0
M		29.3776	13	111	7	11	0	1	0			1	0		0			1	0	0	0	0	0	0
F	C	29.3664	11	82	11	2	0	1	1	34.75	1				0	56	1	1	0	0	0	0	0	0
M	C	29.3367	9	68	4	3	1	0	0	64.25	0		0		0	39	0	1	0	0	0	0	0	1
F	C	29.3221	13	86	7	3	1	0	0	51.3333	0		0	28		47	1	0	0	0	0	0	0	0
M	C	29.313	12	124	14	2	0	1	0											0	0	0	0	0
F	C	29.305	17	80	3	25	0	1	0	70	0				0				0	0	0	1	0	0
F		29.271		103	7	9	0	1	0											0	0	0	0	1
M		29.2638		138	8	0	0	1	1	25	1			29	1	51	1	1	0	0	0	0	0	0
M	C	29.2485	10	115	9	3	0	1	0									0	0	0	0	0	0	0
M	U	29.2359	14	109	3	7	0	1	0	54	0	1				55	1		0	0	0	0	0	0
F		29.2257	10	117	8	6	0	1	0	65	0		0			35	0	1	0	0	0	0	0	0
M	O	29.2011	14	80	7	10	1	1	0	44.5	1		1		1	47	1	1	0	0	0	0	0	0
M	C	29.185	16	102	6	2	0	1	0	17.5	1				1				0	0	0	0	0	0
M	C	29.1699	6	84	6	3	0	0	0	49.25	0	1	0			24	0		0	0	0	0	0	0
M	U	29.1696	8	81	4	2	0	1	0	60	0								0	0	0	0	0	0
M	C	29.165	16	121	3	4	0	1	0	38.25	1			36	0	37	0	1	0	0	0	0	0	0
F	C	29.1644		107	4	2	0	0	0	60.1	0				0	48	1	1	0	0	0	0	0	0
M	U	29.1016	11	99	8	7	0	1	0	75.75	0				0	37	0		0	0	0	0	0	0
F	C	29.0859		104	12	12	0	1	0	55	0				1				0	0	0	1	0	1
M	U	29.0688	1	112	0	0	0	1	0	70	0	0	1	17		41	1	1	0	0	0	0	0	0
M	C	29.0681	13	157	9	4	0	0	0	57	0				1			1	0	0	0	0	0	0
M	C	29.0676	11	90	4	4	0	1	0	65	0	0			0	43	1	0	0	0	0	0	0	0
F	C	29.0667	11	118	6	7	0	1	1										0	0	0	1	0	0
M	C	29.0286	10	64	6	4	1	1	0	50.5	0		0		1	35	0	1	0	0	0	0	0	0
F	U	29.0178	7	86	4	6	0	0	0	60.25	0		0		1	41	1	1	1	0	0	0	0	0
M	C	28.9461	9	118	8	14	1	1	0	41.5	1				0	43	1	1	0	0	0	0	0	0
M	C	28.9341	12	113	9	2	0	1	1	33.5	1				0	50	1		0	0	0	0	0	0
M	C	28.8705	11	114	3	17	1	1	0											0	1	0	1	0
M		28.8682	13	134	4	2	0	1	0	65	0		0		0	46	1	0	0	0	0	0	0	0
M		28.8653	14	125	2	5	0	1	0	16.65	1		0	32	1	33	0	1	0	0	0	0	0	0
F	C	28.8519	15	125	5	5	0	1	0	60	0					46	1		0	0	0	0	0	0
F		28.8351	14	87	4	39	0	0	0	26.3	1	1		49	0	51	1	0	0	0	0	0	0	1
M	C	28.8141	12	108	4	2	0	1	0	48.75	0				0			0		0	0	0	0	0
F	C	28.7971	9	64	7	3	0	0	0	36.6429	1		0		1	41	1	1	0	0	0	0	0	0
F	C	28.7831	19	130	7	2	0	0	0	16	1		0		1	56	1	1	0	0	0	0	0	1
M	C	28.7642	19	152	3	1	0	1	0	54	0		0		0	36	0	0	0	0	0	0	0	0
M		28.7394	10	132	0	4	0	1	0	35.5	1	0	0		1	41	1	1	0	0	0	0	0	0
M		28.7317	7	63	3	37	0	1	1	35	1				1	66	1		0	0	0	0	0	0
M	C	28.7274		62	3	8	0	1	0	52.6	0							0	0	0	0	0	0	0
M	C	28.7211	8	68	4	6	0	1	0	75.5	0					94	1		0	0	0	0	0	0
M		28.721		5	4	11	0	1	1	65	0				0				0	0	0	0	0	0
F		28.7201	20	118	3	2	0	1	0	77.25	0		0		0	34	0	1	0	0	0	0	0	0
F		28.6869	21	67	3	1	0	1	0	60	0				1	84	1		0	0	0	0	0	0
M	C	28.6427	14	95	5	3	0	1	0	47	0		0		1	30	0	1	0	0	0	1	0	0
M	C	28.6351	11	114	11	2	0	0	1	65	0							1	0	0	0	0	0	0
F	U	28.6288	12	117	2	5	0	1	0	75	0									0	0	0	0	0
F	C	28.6161	10	94	5	8	1	0	0	32.9	1	1	0	36		47	1		0	0	0	0	0	1
F	C	28.6098	24	187	2	2	0	0	0	55.125	0	1	0	32	1	58	1	1	0	0	0	0	0	1
M	C	28.6027	6	91	4	4	1	0	0	21	1	1			1	77	1		0	0	0	0	0	1
M	C	28.601	19	104	8	2	0	1	0	25	1	1			0	62	1	1	0	0	0	1	0	1
M	C	28.599	13	72	5	5	0	1	1	63	0		0		1	40	1	1	0	0	0	0	0	0
M	C	28.5802	11	82	11	1	0	0	1	59.75	0	0	0			54	1	0	0	0	0	0	0	0
F	C	28.578	11	103	5	42	1	1	1	60.75	0		0			40	1		0	0	0	0	0	0
M	C	28.5767	9	95	10	3	0	0	1	15	1				1					0	0	0	0	1
M	C	28.5756	7	80	2	1	0	1	0	70	0									0	0	1	0	0
M	C	28.5544	11	74	1	10	0	1	0	15	1								0	0	0	0	0	0
M	C	28.5467	11	149	8	3	0	1	0	24.5	1					24	0			0	0	0	0	0
M	C	28.5289	11	140	10	1	1	1	1	41.5	1		0		1	69	1	1	0	0	0	0	0	0
M	C	28.5172	7	73	3	27	1	1	0									1		0	0	0	0	0
M	C	28.5061	4	60	7	2	1	0	0	21	1	1	0	50	1	48	1	1	0	0	1	0	0	0
F		28.4766		54	4	16	0	1	0	18	1		0		1	39	0		0	0	0	0	0	1
F	C	28.458	17	121	7	4	0	0	1	57.75	0				1	47	1	1	0	0	0	0	0	1
F		28.4429	7	91	2	1	0	0	0	66	0		0		1	114	1	1		0	0	0	0	1
M	C	28.4091	14	88	8	3	1	0	0	58	0				0	46	1	0	0	0	0	0	0	0
M		28.4005		112	7	2	0	1	0	48	0	1				46	1	0	0	0	0	0	0	0
F		28.3987	19	118	2	11	0	0	0	70.25	0		0		0	50	1	1	0	0	0	0	0	0
M	C	28.3874	15	99	6	31	0	1	0	13	1								0	0	0	0	0	0
M	C	28.3772	11	77	4	4	0	1	1	57	0	0	1		0	30	0	1	0	0	0	0	0	0
M		28.3559	14	108	5	2	0	0	0	15	1				1	54	1	1	0	0	0	1	0	1
M	U	28.3407	15	130	3	7	0	0	0	50.75	0					49	1	1	0	0	0	0	0	0
M	U	28.3266	10	76	4	16	1	1	0											0	0	0	0	0
F	C	28.312	12	104	3	23	0	1	0	60	0				1					0	0	0	0	1
F		28.3068	11	85	3	4	1	0	0	72.25	0				0	30	0	0	0	0	0	0	0	0
M	U	28.2933	7	70	3	8	1	0	0	17	1	1			0	37	0	1		0	0	0	0	0
M	C	28.2737	13	108	2	1	0	1	0	59	0		0			23	0	0	0	0	0	0	0	0
M	U	28.2422	15	153	4	5	0	1	0	59.75	0	1		29	1	48	1	1	0	0	0	0	0	0
F	U	28.2407	10	98	7	5	0	1	0	57.5	0				1	33	0		0	0	0	1	0	0
F	C	28.2007	9	70	5	4	0	1	1	60	0								0	0	0	0	0	0
M	C	28.1796	16	114	6	3	0	1	0						0	48	1	1		0	0	0	0	0
M	C	28.1515	11	184	5	1	0	1	0	20	1				1	38	0	1	0	0	0	0	0	0
F		28.132	9	106	6	1	0	0	0	43	1				1	56	1	1	0	0	0	1	0	1
F	C	28.125	15	147	4	3	0	1	0						0				0	0	0	0	0	0
F	C	28.1245	13	109	5	5	0	1	0	31.6667	1				1	55	1	1	0	0	0	0	0	0
M	C	28.075	12	108	7	2	0	1	0	74.5	0					46	1	0	0	0	0	0	0	0
M	C	28.075	11	98	2	11	0	0	0	54.5	0		0	38	0	23	0		0	0	0	0	0	0
F	C	28.0618		126	9	0	0	0	1	32.5	1	1	0	39	1	50	1	1	0	0	0	0	0	1
M	C	28.0612	4	67	6	3	0	0	0	40.25	1		0		0	46	1	1	0	0	0	0	0	1
M	B	28.042	7	56	3	5	1	1	0	49.875	0	0			0				0	0	0	0	0	0
M	C	28.0268	15	135	4	5	1	1	0	70.5	0	1			0	45	1	1	0	0	0	0	0	0
M		28.0205	9	120	14	13	0	1	1					37	0	45	1	1	0	0	0	0	0	0
F	C	27.9807	11	55	4	2	0	1	0											0	0	0	0	0
M	U	27.9795	7	130	7	1	0	0	0	50	0		0							0	0	0	0	0
F		27.9551	14	101	6	3	1	1	0	59.75	0	0	0	36	0	36	0	0	0	0	0	0	0	0
F	C	27.8893	15	108	0	5	0	1	0	53.75	0		0			37	0		0	0	0	0	0	1
M		27.83	8	116	7	2	1	0	0	63	0	0	1		0	39	0	1	0	0	0	0	0	0
M	C	27.8067	14	119	6	50	0	1	0	13	1				1				0	0	0	1	0	0
M	C	27.8066	10	130	9	6	0	1	1										0	0	1	0	0	0
M	C	27.8034	12	158	7	2	1	1	1				0		0	38	0	1	0	0	0	0	0	0
M	C	27.7887	11	147	3	14	0	1	0											0	0	0	0	0
M	C	27.7841	12	108	4	14	0	1	0									1	0	0	0	0	0	0
F	C	27.7767	11	106	9	7	0	0	0	24.75	1	1	0		0			1	0	0	0	0	0	0
M		27.7735	11	112	4	12	0	1	0	67	0		0	42	0	57	1	0	0	0	0	0	0	0
M	U	27.7698	10	100	1	2	1	1	0	19	1				0	45	1	1	0	0	0	0	0	0
M	C	27.7551	11	95	0	9	0	1	0	55	0								0	0	0	0	0	0
F	C	27.7509	18	137	4	8	0	0	0	58	0	1	0	30	0	61	1	1	0	0	0	0	0	1
M		27.7427	15	117	3	4	0	0	0	74.15	0		0	37		30	0	0	0	0	0	0	0	0
F	B	27.7423	10	109	4	7	0	0	0	41.5	1	0	0		0	33	0	1	0	0	0	0	0	0
F	C	27.7381	10	103	4	3	0	1	0										0	0	0	0	1	0
F	C	27.7381	10	93	4	3	0	1	0	63.25	0		0	39	0	35	0	1	0	0	0	0	0	1
M	C	27.6817	12	108	12	3	1	0	0	32.5	1	1	1			54	1	1		0	1	0	0	0
F	C	27.6795	19	122	9	9	0	1	1	69.3333	0	1	0	43		58	1	1	0	0	0	1	0	0
M	C	27.674	10	111	3	4	0	1	0	63	0		0		0	48	1	1	0	0	0	0	0	0
M	C	27.6601	10	107	12	2	1	1	0	48.6	0				0				0	0	0	0	0	0
M		27.6095	11	92	11	3	1	1	0	50.75	0				0	44	1	1	0	0	0	0	0	0
M	C	27.5626	15	62	1	1	0	1	0	33	1				1	56	1	1	0	0	0	0	0	0
M		27.5623	18	131	4	4	0	1	0	55	0		0		0				0	0	0	0	0	0
M	U	27.5482	13	109	6	10	0	1	0	35	1				1				0	0	0	0	0	0
M	C	27.5265		62	5	16	0	0	1	53.75	0				0				0	0	0	0	0	0
F		27.5243	9	118	10	6	0	1	0	49.75	0	1	0	33	0	66	1	1	0	0	0	0	0	0
M	C	27.5205	10	84	11	2	0	1	0	54	0		0		1	41	1	0	0	0	0	0	0	0
F		27.5195	11	90	3	22	0	1	0	20	1				1					0	0	0	0	0
M	C	27.5052	6	74	4	17	0	0	0	65	0	0	0			28	0	0	0	0	0	0	0	0
M		27.4984	11	80	5	6	0	0	0	42.15	1		0	25	0	28	0	0		0	0	0	0	0
F		27.472	15	123	0	1	0	1	0	60	0		1		0	34	0	0	0	0	0	0	0	0
M		27.4691	11	123	4	2	0	1	1	68	0		0			45	1	1	0	1	0	1	0	0
M	C	27.4691	16	120	10	10	0	0	0	61.75	0		1	40	1	47	1	1	0	0	0	0	0	0
F		27.466	9	91	2	1	1	1	0	57.4	0	1		35				0	0	0	0	0	0	0
F	C	27.4609	13	102	6	17	0	0	0	72	0	1	0	36		46	1	1	0	0	0	0	0	0
M		27.4587	13	120	6	5	0	1	0	34.5	1	1	0	46	0	45	1	1	0	0	0	0	0	0
F	C	27.4074	17	147	0	56	0	1	0	50	0							0	0	0	0	0	0	0
M	P	27.4048	11	94	4	2	0	1	0	30.1	1	1	0	35	1	49	1	1	0	0	0	0	0	0
F	C	27.3967	11	72	2	5	0	1	0	68.25	0					36	0	1	1	0	0	0	0	0
F	C	27.3845	13	114	3	3	1	1	0	41.25	1				1	47	1	1	1	0	0	0	0	0
M	C	27.3841	12	98	3	10	0	1	0	61.75	0		0					1	0	0	0	0	0	0
M	C	27.3801	18	101	1	1	1	1	0	10	1			74	1	58	1	1	1	0	0	1	0	1
F	C	27.3702	16	123	4	1	0	1	1	25	1									0	0	0	0	0
M	C	27.3518	12	90	2	3	0	1	0	65	0		0		0				0	0	0	1	0	0
M	C	27.3484	12	108	15	5	1	1	1	45	1		0		0	41	1		0	0	0	0	0	0
M	C	27.3473	14	89	5	12	0	1	0	6.5	1				1	69	1	1	0	1	0	1	0	1
F		27.3356	10	126	4	5	0	0	0										0	0	0	0	0	0
M	U	27.3148		44	3	5	0	1	0				0		1	75	1	1	0	0	0	0	0	0
F	C	27.31	18	150	6	1	0	1	0	43.1071	1		0		0	51	1	1	0	0	0	0	0	1
M	C	27.2817		157	4	0	0	1	0	71.25	0		0		1	36	0	1		0	0	0	0	0
M	C	27.2689	9	85	7	2	1	0	1	73.25	0	0	0					0	0	0	0	0	0	0
F		27.2656	14	88	7	2	0	1	0	67	0		0	31	0	36	0	0	0	0	0	0	0	0
M	C	27.2653	10	99	1	1	0	1	0	70	0	0	0	14	0	24	0	0		0	0	0	0	0
M		27.2653	14	124	3	9	0	0	0	69.25	0	0	0		0			0	0	0	0	0	0	0
M	C	27.2548	9	82	4	10	0	1	0	61.5	0	0	0					0	0	0	0	0	0	0
M	C	27.2222		90	9	3	1	0	1	42	1		0		0	32	0		0	0	0	0	0	0
M	C	27.203	10	97	7	9	0	1	0	68	0				0			1	0	0	0	0	0	0
M	B	27.1992	11	132	3	4	0	0	0	71.25	0		0	28	0	43	1	1	0	0	0	0	0	0
F	C	27.1809	17	139	5	11	0	1	0	60	0	1	0		0	47	1	1	0	0	0	0	0	1
F	C	27.18	9	123	6	1	0	0	0	31.75	1	1	1		1	41	1	1	0	0	0	1	0	1
F	C	27.1369	17	157	4	5	0	1	0	67	0				1	35	0	1	0	0	0	0	0	1
M	C	27.1296	12	195	10	1	0	1	0	25	1								0	0	0	0	0	0
F	C	27.1075	7	106	5	3	0	0	0	67	0		0	57	0	64	1	1	0	0	0	1	0	1
M	C	27.0842	14	161	4	10	0	1	0	65	0	0	1		0				0	0	0	0	0	0
F	C	27.0703	13	80	5	2	1	1	0	58	0	0	0	52	0	33	0	0	0	0	0	0	0	0
F		27.0694	11	64	3	10	0	0	0	70.25	0		0			43	1	1	0	0	0	0	0	0
F		27.0359	9	116	8	3	0	1	0	73.25	0				0	64	1	1	0	0	0	0	0	0
F	PL	27.0222	13	71	6	1	0	1	1	75	0		0		0	49	1	0	0	0	0	0	0	0
F		26.974		67	3	4	0	1	0	65	0		0			49	1	0	0	0	0	0	0	0
M	U	26.964		104	11	11	0	1	1	77.5	0		0		1	51	1	1	0	0	0	0	0	0
F	BA	26.9127	11	109	6	4	0	1	0	70.7	0	0				58	1	1	0	0	0	0	0	0
F	C	26.8813	9	83	7	2	0	1	1	56.75	0	1	1	28	0	38	0	1	0	0	0	0	0	0
F		26.8787	14	59	4	1	1	1	0	40.3	1		0		0	56	1		0	0	0	0	0	1
M	C	26.8761	16	145	3	1	0	0	0	27	1				1	64	1	1	0	0	0	0	0	0
M		26.8745	11	83	3	21	0	1	0	10	1				1	33	0	1	0	0	0	0	0	0
M	C	26.8687	15	78	4	4	0	1	0	50.75	0							0	0	0	0	0	0	0
F	C	26.8581		91	8	4	0	1	1	63	0	1	0	37	0	51	1	0	0	0	0	0	0	0
M	B	26.8464		138	0	0	0	1	0	59	0	0	1					0	0	0	0	0	0	0
M	C	26.8406	10	114	4	17	1	1	0	40	1				1	28	0		0	0	0	0	0	0
M	C	26.8136	7	97	5	2	0	1	0	66	0	1	0			46	1		0	0	0	0	0	0
F	C	26.7977	9	105	5	4	0	1	0	29.35	1		0		0	59	1	1	0	0	0	0	0	1
M	PJ	26.782	17	114	5	4	0	1	0	21.6429	1			66	0	50	1	1	0	0	0	1	0	1
M		26.7758	5	81	11	3	1	0	0	70	0				0	34	0		0	0	0	0	0	0
M		26.7712	13	70	7	6	0	1	1	61	0					23	0	1	0	0	0	0	0	0
M	C	26.7626	11	60	4	23	1	1	1	63.25	0				0	28	0		0	0	0	0	0	0
M	C	26.7036	11	106	9	5	0	1	1	25	1				1	46	1	1	0	0	0	1	0	1
F	C	26.6852	6	76	0	6	0	0	0	58.75	0	0	0			41	1	0	0	0	0	0	0	0
M		26.6797	10	73	9	15	1	1	0	36.25	1				1			1	0	0	0	0	0	0
M	C	26.6776	7	92	4	6	0	1	0	65.25	0	0	0	23		37	0	1	0	0	0	0	0	0
M	C	26.6749	10	72	4	14	1	1	0	50	0				0				0	0	0	0	0	0
M	A	26.6698	14	92	5	6	1	1	0	55	0				0				0	0	0	0	0	0
M	C	26.6696	10	92	5	2	0	0	0	56.75	0		0		0	56	1	1	0	0	0	0	0	0
M		26.6667	14	84	7	1	0	0	0	29.8333	1				0	24	0	0	0	0	0	0	0	0
M	C	26.6449	7	125	11	3	0	1	0	63	0	1	0			60	1	1	0	0	0	0	0	0
M	C	26.6449	14	114	6	16	0	1	0	71	0		0			42	1		0	0	0	0	0	0
M	C	26.6436	9	146	4	0	0	0	0	18.7	1				1	37	0		0	0	0	0	0	1
M	C	26.6422	9	106	7	5	0	1	0	55	0				0				0	1	0	1	0	0
F		26.5963	11	82	4	4	0	1	0	65	0		0	44		33	0	0	0	0	0	0	0	0
M		26.5932		115	0	4	0	0	0											0	0	0	0	0
M	C	26.5858	10	125	6	16	0	1	0	74.5	0		0					1	0	0	0	0	0	0
M	C	26.57	14	125	6	8	0	1	0	25	1		1		0					0	0	0	0	0
M	C	26.5597	11	106	4	9	0	1	0	70	0		0		1	44	1	1	0	0	0	0	0	0
M		26.5569	15	118	4	18	0	1	0	71	0		0	47	0	58	1	1	0	0	0	0	0	0
M	C	26.4721	12	126	9	1	0	1	0	15	1				1					0	0	0	0	0
M	C	26.4706	10	79	6	3	1	0	0	70.5	0	0				34	0	0	0	0	0	0	0	0
M		26.467	11	113	9	15	1	1	0	68.25	0		0		1	75	1	1	0	0	0	0	0	0
F	C	26.462	21	140	4	1	0	1	0	64.25	0		0		0	34	0	1	0	0	0	0	0	1
M		26.4463	17	156	3	11	0	1	0										0	0	0	0	0	0
M	C	26.436	5	72	5	4	0	0	0	37	1	1	0	31	0	46	1	1	0	0	0	0	0	1
F	C	26.4164	17	92	11	6	0	1	0	61.75	0	1	0						0	0	0	0	0	0
M	C	26.4163	14	91	7	4	0	1	0	58	0		0	51		29	0	1	0	0	0	0	0	0
F	C	26.4153	17	116	4	4	0	1	1	79.5	0		1			46	1	0	0	0	0	0	0	0
M	U	26.406	19	138	1	2	0	1	0	73.25	0					51	1	0	0	0	0	0	0	0
M	C	26.396	13	76	4	18	1	1	0	71.25	0		1			37	0		0	0	0	0	0	0
M	C	26.3841	12	112	11	0	1	1	0											0	0	0	0	0
M	C	26.3646	13	130	11	5	0	1	0	37.25	1	1	1		1	37	0		0	0	0	0	0	1
M		26.358	14	124	12	5	0	1	1	35.9	1	1	0		0	69	1	1	0	0	0	0	0	0
M		26.354	12	163	2	7	0	1	0	49.25	0		0	29				1	0	0	0	0	0	0
F	C	26.3322	14	102	1	2	0	1	0	36.25	1	1	0	67	1	31	0	1	0	0	0	0	0	1
M	C	26.3071	14	101	2	9	0	1	0	68.05	0	0	0	52	0	36	0	1	0	0	0	0	0	1
F	C	26.3012	15	104	5	38	0	1	0	35	1				0			1	0	0	0	0	0	0
M		26.2946	15	132	12	1	0	1	0	19.5	1	1		64	1	43	1		0	0	0	1	0	1
F	C	26.2712	11	56	4	7	0	1	0	47.5	0		0			38	0	1		0	0	0	0	1
M	C	26.2583	9	116	10	46	1	1	1	25	1		0		0	48	1		0	0	0	0	0	1
M	C	26.2531	13	79	1	9	0	0	0	64	0	0	0					0	0	0	0	0	0	0
M	C	26.2476	11	120	4	15	0	1	0											0	0	0	0	0
M	C	26.2284	9	94	11	5	0	1	0	42.75	1		0			45	1	1	0	0	0	0	0	0
M	C	26.2188	13	93	6	15	0	1	0	65	0									0	0	0	0	0
M	C	26.2188	10	113	5	23	0	0	0	61.75	0				1				0	0	0	0	0	0
F		26.1816	9	90	6	3	0	1	1	67	0				0				0	0	0	0	0	0
M	C	26.1761	10	81	4	5	0	0	0	30	1				0	49	1	1		0	0	0	0	0
M		26.1752	7	102	7	3	0	0	1	43.5	1		0		0	47	1	1	0	0	0	0	0	1
M	C	26.1744	13	72	4	49	1	1	0	15.75	1				1				0	0	0	0	0	0
F	U	26.1719	10	99	2	7	0	1	0	55	0								0	0	0	0	0	0
M	C	26.1566	9	87	5	2	0	0	0									0	0	0	0	0	0	0
M		26.1286	24	114	4	1	0	1	0	31	1		0		1			1	0	0	0	0	0	0
M	U	26.1224	11	124	3	1	0	0	0	65	0		0			37	0	1	0	0	0	0	0	0
F		26.1012	16	144	2	3	0	1	0	59.6	0	0	0	40		32	0	0	0	0	0	0	0	0
M		26.092	9	69	5	2	0	1	0	67.25	0		0	32		64	1	1	0	0	0	0	0	0
M	C	26.09	11	109	2	37	0	1	0	60	0					34	0	1	0	0	0	0	0	0
M	C	26.0845	12	145	6	3	0	1	0	58	0				0	46	1	1	0	0	0	0	0	0
F		26.0631	8	101	6	7	0	1	1	57.5	0		1			29	0	1	0	0	0	0	0	0
M	C	26.0449	11	94	4	11	0	1	0	30	1	0		26					0	0	0	0	0	0
M		26.0433		91	2	0	0	1	0	62	0	0	0	17				0	0	0	0	0	0	0
M	C	26.0292	9	86	6	4	0	1	0	56	0	1	0		0	33	0	1	0	0	0	0	0	0
M		26.0276	4	94	8	5	0	1	0	20	1				1	43	1	1	0	0	0	0	0	0
M		26.0208	6	87	5	5	0	0	0	50	0								0	0	0	0	0	0
F	C	26.0077	15	149	11	6	0	1	1	64	0	1	0	36		56	1	1	0	0	0	0	0	1
F		26.0055	9	92	3	2	0	1	0	45.25	0		1		0	55	1	1	0	0	0	0	0	1
M	C	25.9942	11	62	2	25	1	1	0	60	0		0						0	0	0	0	0	0
M	C	25.9787	13	135	5	4	1	1	0	28	1		0		1	45	1	1	0	0	0	0	0	1
F	C	25.9645	11	116	6	2	0	1	0	66	0					64	1	1	0	0	0	0	0	0
F	C	25.9145	7	81	9	78	1	1	0	65	0									0	0	0	0	0
F	C	25.8953	11	77	5	6	1	0	1	42	1				0	34	0			0	0	0	0	1
M	C	25.8924	11	133	5	27	0	1	0										0	0	0	0	0	1
F		25.8875	11	103	1	10	0	0	0											0	0	0	0	1
M	C	25.8806	14	84	10	12	0	1	0	45.5	0		0		0	51	1	1	0	0	0	0	0	0
M	C	25.8323	11	98	7	9	0	1	0	59.7857	0	1	0	35	0	46	1		0	0	0	0	0	0
M	O	25.8286	15	117	7	1	0	1	0	60.75	0		0		0	37	0	1	0	0	0	0	0	0
M		25.8284	17	120	9	6	0	0	1	21.3	1	1	0		1	46	1	1	0	0	0	0	0	1
F	C	25.8273		63	2	6	0	1	0	73.25	0				0			1	0	0	0	0	0	0
M		25.8248		67	2	2	0	1	0	54.75	0	0			0	58	1	1	0	0	0	0	0	0
M	U	25.8035	13	106	2	0	0	1	0											0	0	0	0	0
M	C	25.7999	8	98	10	2	0	0	0	49.25	0				1	50	1	1	0	0	0	0	0	1
F	C	25.7937	8	112	6	1	0	0	0	65	0									0	0	0	0	0
M	C	25.763	11	109	11	11	0	1	0											0	0	0	0	0
M	C	25.7515	14	144	7	1	0	1	0	41.25	1	0			0	60	1	1	0	0	0	0	0	0
M	C	25.7276	16	106	6	35	1	1	0	10	1				1			0	0	0	0	0	0	0
M		25.7117		81	0	1	0	1	0	68.25	0		0					0	0	0	0	0	0	0
F		25.6749	12	88	3	2	0	1	0	23	1		1		0	26	0	0	0	0	0	0	0	0
M	C	25.6673	15	162	7	1	0	1	1	30	1				0	33	0	1	0	0	0	0	0	0
M		25.665	9	78	7	15	0	0	1	10	1				0				0	0	0	0	0	0
M	C	25.6432	14	90	8	0	0	0	0	55	0		0		0	79	1	1	0	0	0	0	0	0
M	C	25.6281	6	160	0	7	0	1	0	25	1		0		0			0	0	0	0	0	0	0
F	PO	25.6277	14	114	7	25	0	1	0	63	0		1		0	28	0	0	0	0	0	0	0	0
F		25.6163	12	67	6	67	0	0	0	22.5	1				1				0	0	0	0	0	0
F		25.6	11	156	4	1	0	1	0	33.25	1	1	0	47	0	48	1	1	0	0	0	0	0	0
M	C	25.5939	14	73	6	6	0	1	0											0	0	0	0	0
F		25.5859	13	100	1	6	0	1	0	65	0									0	0	0	0	0
M	C	25.5792	7	72	5	19	0	1	1	26.1	1				1	29	0	1		0	0	0	0	1
M	C	25.5673	14	121	1	8	0	1	0	65	0		0		1	65	1	0	0	0	0	0	0	0
M	B	25.5556	11	77	1	4	0	0	1						1	70	1		0	0	0	0	0	0
F	C	25.5469	11	115	1	4	0	0	0											0	0	0	0	0
F	B	25.5469	7	58	2	1	0	0	0	62.375	0	0	0	24	0	43	1	0	0	0	0	0	0	0
M	C	25.5354	11	112	8	5	0	1	1	29.8333	1	1			0	53	1	1	0	0	0	0	0	0
M	C	25.5354	13	99	6	1	1	1	1	15	1	1			0	32	0		0	0	0	0	0	0
M	C	25.5354	11	79	5	7	0	1	0	70	0								0	0	0	0	0	0
F	C	25.528	12	86	7	9	0	1	1											0	0	0	0	0
M	C	25.4938	9	106	6	1	0	0	0	50	0				0				0	0	0	1	0	0
M	C	25.4834	7	90	12	2	1	0	0	44.25	1	1	1		0	58	1	1	0	0	0	0	0	1
F		25.4748	15	117	5	7	0	1	0							45	1	1		0	0	0	0	0
M	C	25.4711	13	122	12	9	0	1	0	53.75	0				1	52	1	1	0	0	0	1	0	1
F	C	25.4667	14	142	8	4	1	1	1	63.25	0	1	0			35	0	0	0	0	0	0	0	0
M	C	25.4657	12	109	2	7	0	1	0	57	0		1	28	0	58	1	1	0	0	0	0	0	0
M	C	25.4647	18	120	5	14	0	1	0	42.25	1		0		1	36	0		0	0	0	0	0	0
F	C	25.4501	18	142	8	5	0	0	0	70	0	1	0		0	41	1	1	0	0	0	0	0	0
M	C	25.4474	9	84	13	9	0	1	0	57	0							0	0	0	0	0	0	0
F	U	25.4371	14	112	2	6	0	1	0	35	1		0		1	39	0	1	0	0	0	0	0	0
M		25.42	9	80	4	3	0	0	0	54.35	0			56	0	42	1	1	0	0	0	0	0	0
M	C	25.4196	11	81	6	6	0	1	0	23.3333	1					60	1	1	0	0	0	1	0	1
M		25.4191	12	103	9	1	0	1	1	67	0					44	1	1	0	0	0	0	0	0
M		25.3979	11	112	6	24	0	1	0				0		0			1	0	0	0	0	0	0
M	B	25.3908	12	86	3	12	1	1	0											0	0	0	0	0
M		25.3908	16	150	3	2	0	1	0	9.2	1	1		54	1	43	1	1	0	0	0	1	0	1
F	C	25.3906	8	87	3	38	0	0	0	19.8333	1		0						0	0	0	0	0	0
F		25.3745	9	51	0	9	1	1	0	66	0		0		0	28	0	1	0	0	0	0	0	0
F	U	25.3515	13	71	2	5	0	1	0	39.5	1		0							1	0	0	0	0
M		25.3415	12	105	3	5	1	1	0											0	0	0	0	0
F	B	25.3177	16	72	3	5	0	1	1	40	1				0	66	1		0	0	0	0	0	1
M	B	25.3086	10	75	2	10	1	0	0	15	1				1			1	0	1	0	1	0	1
M	C	25.3069	10	51	9	9	1	1	1	65	0				1			1	0	0	0	0	0	1
M		25.3031	11	75	4	18	0	1	0				1					1		0	0	0	0	0
M	U	25.2976	15	138	4	7	1	1	0	55.75	0		0		0	29	0	1		0	0	1	0	0
M		25.2941	12	118	5	3	0	1	0	45	1				0	60	1		0	0	0	1	0	0
F	C	25.2764	14	100	7	4	0	1	0	33	1	1	0			51	1	1	0	0	0	0	0	0
F		25.2749	19	151	2	1	0	0	0	65	0		0			18	0	0	0	0	0	0	0	0
M		25.2442	11	97	8	6	0	1	0	50	0				1	35	0		0	0	0	0	0	0
M	C	25.2341	14	78	0	1	0	1	0	45	1				0				0	0	0	0	0	0
M		25.2182	13	73	4	3	0	1	0	28.1667	1					49	1	1	0	0	0	1	0	1
M		25.2158		143	9	2	0	1	1						0			0		0	0	0	0	0
M	C	25.2113	12	74	5	1	0	1	0	23	1			32	1	31	0	1	0	0	0	0	0	0
M	C	25.2082	7	79	4	13	0	1	0	20	1		0		1	31	0			0	0	0	0	0
F		25.1867	12	73	6	11	0	1	0	54	0				1	35	0		0	0	0	0	0	1
M		25.1843	10	82	5	14	0	1	0						1	36	0	1		0	0	0	0	1
M	A	25.1464	9	100	4	1	0	1	0	21	1				1				0	0	0	0	0	0
M	C	25.1162	8	93	12	5	1	0	1	22	1	1	0	53	0	45	1	1	0	0	0	0	0	0
F	U	25.094	12	116	7	14	0	1	1	50	0				1			1		0	0	0	0	0
M	U	25.0896	15	92	4	27	0	1	0	55.65	0	1	1	57	0	59	1	1	0	0	0	0	0	0
M	PO	25.0762	15	113	1	4	1	1	0	75.25	0	0		32	0	33	0	0	0	0	0	0	0	0
M	C	25.0704	5	92	4	3	0	0	0	65	0								0	0	0	1	0	0
M	C	25.052	12	150	4	4	0	0	0	56.75	0		0		0	59	1	1	0	0	0	0	0	1
M	C	25.0517	7	123	6	3	0	0	0	18	1	1	1		1	35	0	1	0	0	0	0	0	0
M	C	25.0505	10	95	8	7	0	1	0	63	0	1	0		0	47	1	1	0	0	0	0	0	0
F		25.0428		185	10	0	0	1	0	35.2	1				0	34	0	1	0	0	0	1	0	1
M	U	25.0361	16	100	0	2	1	1	0	67	0	0	0		1	64	1	1	0	0	0	0	0	1
F	C	25.0054	15	184	7	3	0	1	0	37.25	1		0		0	41	1		0	0	0	0	0	0
M	C	24.9907	15	111	2	2	0	0	0	65	0		0	28		39	0		0	0	0	0	0	0
F	C	24.9904	13	103	7	12	0	0	0	73.25	0	0	0	24	0	26	0	0	0	0	0	0	0	0
F	U	24.977	7	62	1	13	0	1	1	59.5	0				0	43	1	1	0	0	0	0	0	0
M	C	24.9561	9	96	3	13	0	1	0	45	1				1			1		0	0	0	0	0
M		24.9445	8	65	0	3	0	0	0	48.25	0				1	47	1	1	0	0	0	0	0	0
M		24.9382	14	159	6	3	0	1	1	73	0		1		0	52	1	1	0	0	0	0	0	0
M	C	24.9219	7	107	3	8	0	0	0	25.8	1	1	0		1	55	1	1		0	0	1	0	0
F	U	24.9219	15	128	7	1	0	1	1	52	0			36	1	33	0		0	1	0	1	0	1
F	C	24.9202	15	142	9	23	0	1	1											0	0	0	0	0
F	C	24.9163	13	94	1	16	1	0	1	73.5	0		0		0	41	1		0	0	0	0	0	0
M	O	24.913	10	85	10	6	0	1	0	65	0				0			1	0	0	0	0	0	0
F	O	24.8828	13	87	3	4	0	1	1	57	0		0	26	0	43	1	0	0	0	0	0	0	0
M	U	24.8792	11	114	7	3	1	1	0	36.3	1		0	29	1	31	0	1	0	0	0	0	0	0
M	C	24.8712	9	82	3	9	0	1	0	50.75	0	0		34	0			0	0	0	0	0	0	0
F	C	24.858	17	114	0	5	0	1	0	80.5	0				0	24	0	0	0	0	0	0	0	0
F	U	24.8491	11	58	5	18	0	1	0	30	1				0			1	0	0	0	0	0	0
M		24.8286	10	97	11	3	1	1	0	63	0		1		0	34	0		0	0	0	0	0	0
F	C	24.8254	12	129	5	10	0	1	0	63	0		0			32	0	0	0	0	0	0	0	0
F	C	24.8016	10	138	2	6	0	1	0				0						0	0	0	0	0	0
M		24.7531		80	4	4	0	1	0	55	0				0			1	0	0	0	0	0	0
M	P	24.7421	7	99	4	6	0	1	1	65	0				1			1	0	0	0	0	0	0
M	C	24.6565	19	130	7	1	0	1	0						0	48	1	1		0	0	0	0	0
F		24.6505	18	142	5	4	0	1	0	42.7	1		0	52	0			1	0	0	0	0	0	0
M	B	24.6311	11	101	10	4	0	0	1	49.25	0		1	20	1	65	1	1	0	0	0	0	0	1
F		24.6097	8	93	7	2	0	1	1	63	0				0	33	0	0	0	0	0	0	0	0
M		24.6021	15	90	5	2	0	1	0	75	0		0		0	44	1		0	0	0	1	0	0
F		24.5852	13	97	7	4	0	1	0	70	0		0					0	0	0	0	0	0	0
F		24.573	11	81	13	8	1	1	0	26	1				1	69	1	1	0	0	0	0	0	1
M		24.555	7	54	4	15	0	1	0	20.5833	1				1	59	1	1	0	0	0	1	0	1
M	P	24.5404	9	114	15	1	0	0	1	72.1667	0		1		0	49	1	0	0	0	0	0	0	0
F	C	24.5403	13	76	1	7	0	1	0	48	0				0	56	1	1	0	0	0	0	0	0
M	U	24.5363	22	93	0	1	0	1	0	65.5	0		0						0	0	0	0	0	0
F	C	24.5351	17	105	8	18	0	1	0	65	0		0		0	41	1	1		0	0	0	0	1
F	U	24.5243	11	90	0	6	0	1	0										0	0	0	0	0	0
M		24.4727	11	91	3	2	0	1	0	68	0	0	0		1	46	1	0	0	0	0	0	0	1
F		24.4473	8	63	3	25	0	0	0	73.5	0		1		1			1	0	0	0	0	0	0
F		24.4444		100	4	5	1	1	0	41	1		0					1	0	0	0	0	0	0
F		24.4261	12	114	7	5	0	1	0	59	0	1	1	37	0	30	0	1	0	0	0	0	0	0
M	U	24.4261	9	68	2	5	0	1	0											0	0	0	0	0
M		24.4248		81	4	0	0	1	0	71.25	0	0	0	25	1	43	1	1	0	0	0	0	0	0
M	O	24.3972	8	149	7	0	0	1	0	68.25	0		0		1	30	0		0	0	0	0	0	0
M		24.392	12	101	3	4	0	1	0											0	0	0	0	0
M	C	24.3893	12	55	1	2	1	1	0											0	0	0	0	0
F		24.3865	10	76	4	14	0	1	0	63	0		0		0	45	1	1	0	0	0	0	0	0
M		24.3827	10	74	6	2	1	0	0	58	0		0			68	1	1	0	1	0	0	0	1
M	C	24.3554	11	96	5	4	0	1	0	60.75	0				1			1	0	0	0	0	0	0
F	C	24.3461	12	86	7	10	1	0	0	14	1	1		53		50	1		0	0	0	0	0	0
M	C	24.3321	6	85	14	4	0	1	0						0					0	0	0	0	0
M	C	24.2724		67	12	6	1	1	0											0	0	0	0	0
M	C	24.2593	14	120	3	10	0	1	0	32.8333	1				0	48	1	1	0	0	0	0	0	0
F	C	24.2587	12	93	3	7	0	1	0	60	0		0	22	0			1	0	0	0	0	0	0
M		24.2382	13	80	3	66	1	1	0										0	0	0	0	0	0
M	C	24.2347	13	86	4	7	0	1	0	36	1	1			0	44	1		0	0	0	0	0	0
M	C	24.2169	16	141	2	13	1	1	0	68	0	1	0	42	0	61	1	1	0	0	0	0	0	0
F	C	24.1965	7	105	15	28	0	1	0	25	1				1			1	0	0	0	0	0	0
F		24.1795		148	5	0	0	1	1	61.75	0		0	27	0	52	1	0	0	0	0	0	0	0
M	O	24.1672	7	106	9	5	1	1	0	15.9667	1				1	39	0	1	0	0	0	0	0	0
F	C	24.1633	13	99	0	64	0	1	0	60	0				0				0	0	0	0	0	0
F	C	24.1477	13	116	11	7	0	1	0	60	0					59	1	1	0	1	0	0	0	1
F	C	24.1288	8	147	5	1	0	1	0	30	1				1				0	0	0	0	0	0
M	C	24.1176	13	86	9	7	0	1	1	44.3333	1				0				0	0	0	0	0	0
F		24.1009	17	88	3	3	0	1	0	22.5	1		0		1	47	1	1	0	0	0	0	0	0
M	B	24.0947	12	112	8	6	1	1	1	43.25	1	1	0		0	41	1	0	0	0	0	0	0	0
M	C	24.0939	13	86	5	12	0	1	0	80	0					46	1		0	0	0	0	0	0
F	C	24.0882	13	88	4	10	1	1	1	10	1				1				0	0	0	0	0	1
M		24.0785	17	115	8	4	0	1	0	38.25	1	0	0	31	1	43	1	1	0	0	0	0	0	1
M		24.0779		16	11	7	0	1	0	70	0				1			1	0	0	0	0	0	0
F		24.0766	13	118	3	2	0	1	0	57	0		0	21	0	43	1	1	0	0	0	0	0	0
M	C	24.064	15	92	4	2	0	0	0	73	0		1			32	0	1	0	0	0	0	0	0
M	C	24.0327	8	87	5	1	0	0	0	65	0	1	1			51	1	1	0	0	0	0	0	0
M		24.0317		73	6	17	0	1	0	75	0				0				0	0	0	0	0	0
M	C	24.0195	14	87	8	6	0	1	0	27	1				0	45	1	1	0	0	0	0	0	1
F	C	24.0178	16	175	3	4	0	1	0	75	0		0		0	38	0		0	0	0	0	0	1
F		23.9977	16	106	5	27	0	1	1	47.25	0		0		1	41	1	1	0	0	0	0	0	0
M		23.9875	22	135	9	1	0	1	0	58	0		0						0	0	0	0	0	0
F		23.9813	19	120	5	1	0	1	0	61.75	0		0			46	1	1	0	0	0	0	0	0
F	C	23.9753	8	69	10	4	1	0	1	69.25	0		0		1	92	1	1	0	0	0	0	0	1
F	C	23.9732	16	137	0	1	0	1	0	53.5	0	0	0		0	33	0	1	0	0	0	0	0	0
M	C	23.9614	13	99	6	1	0	1	0	81	0				1	45	1	1	0	0	0	0	0	0
M	C	23.91	14	116	10	6	1	1	0	66	0		0		0	33	0	1	0	0	0	0	0	0
M	C	23.9045	14	105	3	7	0	1	0	55	0								0	0	0	0	0	0
M	BM	23.9004	13	88	5	25	1	1	0	22.6667	1	1	0		1	56	1	0	0	0	0	1	0	1
M	C	23.8754	11	80	8	25	1	1	0										0	0	0	0	0	0
F		23.865	9	49	0	22	1	0	0											0	0	0	0	0
M	C	23.8497	13	94	3	4	0	1	0	66.3	0		0	81		56	1	1	0	0	0	0	0	0
F		23.8071		110	7	18	0	1	1	38.5	1				0	46	1	0	0	0	0	0	0	1
F	O	23.7919	13	73	1	1	0	1	0	8.75	1		1		1				0	0	0	0	0	0
F	C	23.7769	12	110	12	6	1	1	0	55	0				0				0	0	0	0	0	0
M	C	23.7714	13	110	2	4	0	1	0	60.625	0					51	1	1	0	0	0	0	0	0
M	C	23.7628	9	77	4	7	1	1	0	60	0					34	0		0	0	0	0	0	0
F	C	23.7259	19	100	0	1	0	1	0	60	0				0	32	0		0	0	0	0	0	0
M		23.6961	12	94	5	4	0	0	0	46.625	0		0		0	75	1	1	0	0	0	0	0	1
F	C	23.6915	12	101	4	2	0	1	0	50	0		0		0	35	0	1	0	0	0	0	0	0
M	P	23.6911	13	106	9	8	0	1	1	66	0	1	0		1	84	1	1	0	0	0	0	0	1
M	U	23.6635	11	69	6	22	0	1	0											0	0	0	0	0
F		23.6522	10	84	9	2	1	1	0	70	0				0	56	1		0	0	0	0	0	0
M		23.642	12	109	4	1	0	1	0	24	1				1	48	1	1	0	0	0	0	0	0
M	C	23.5892	17	120	7	4	0	1	0	42.25	1		0		0			1	0	0	0	0	0	0
F		23.5807	13	169	7	0	0	1	1	62	0	0	0	27	1	41	1	1	0	0	0	0	0	1
F	U	23.5547	11	81	1	9	0	1	0	74.5	0		0	22		41	1	0	0	0	0	0	0	0
M	B	23.5494	18	138	6	7	0	1	1	38.25	1	1				64	1	1	0	0	0	0	0	0
M		23.5358	13	122	3	4	0	1	0	24	1		0		1	45	1	1	0	0	0	1	0	0
M	C	23.5294	10	103	2	8	0	1	0	51	0		0		1	52	1	1	0	0	0	1	0	0
M	C	23.5262	17	92	1	1	0	1	0	35	1				0				0	0	0	0	0	0
M	C	23.5102	12	92	9	5	0	1	1	56	0		0		1	64	1	1	0	0	0	0	0	1
M	C	23.5102	12	96	4	8	0	1	0	20	1				1			1	0	0	0	0	0	0
F	C	23.5021	12	116	4	1	0	0	0	61.75	0		0		0	58	1	1	0	0	0	0	0	1
M		23.4906	15	95	11	16	1	1	0	63	0	1	0	62	1	84	1	0	0	1	0	1	0	0
M	O	23.4819		88	1	9	0	1	0	55.75	0	0	0	20	0			1	0	0	0	0	0	0
F		23.4711	7	62	4	0	0	0	0	35	1				0	77	1			0	0	0	0	1
M	C	23.4568	9	108	4	2	0	1	0	34	1				0			1	0	0	0	0	0	0
M	C	23.4523	15	95	4	2	0	1	0	66	0				1	75	1	1	0	0	0	0	0	1
M	C	23.4503	17	137	9	4	0	1	0	65	0		0					0	0	0	0	0	0	0
F		23.3732	9	111	10	2	0	1	0	60.75	0		0		0	39	0	1		0	0	0	0	1
F		23.2817	15	113	6	14	0	1	0	25	1		0		0	26	0	0		0	0	0	0	0
F	C	23.2815	14	89	9	4	0	1	0	56.9	0				0	66	1	1	0	0	0	0	0	1
F	C	23.2735		87	7	23	1	1	1											0	0	0	0	0
F		23.2721	7	59	8	5	1	0	0	72	0		0	45	0	67	1	1	0	0	0	0	1	1
M		23.261		119	7	2	0	0	0	64	0		0			32	0		0	0	0	0	0	0
F		23.255	12	132	3	2	0	1	0				0					0	0	0	0	0	0	0
M	U	23.249	8	84	3	10	0	0	0				0							0	0	0	0	0
M	C	23.2407	12	110	7	10	0	1	0	13.9	1				0			1	0	0	0	0	0	1
M	C	23.2133	20	85	5	4	0	1	0	70.25	0	0	0	35				0	0	0	0	0	0	0
F		23.1911	5	32	0	1	0	0	0	53.5	0				1	123	1	1	0	0	0	0	0	1
M		23.1868	13	119	7	1	0	0	1						0	41	1		0	0	0	0	0	0
F	B	23.1858	20	100	5	34	0	1	0	46.8333	0	0	0		0			0	0	0	0	0	0	0
F	C	23.1772	7	80	0	3	0	0	0	14	1			47	0	32	0	1	0	0	0	0	0	1
F	C	23.1772	16	137	1	2	0	0	0	73.25	0	0	0		0	48	1	1	0	0	0	0	0	0
M	C	23.1579	15	107	9	6	0	0	0	68.6	0	0	0	51		41	1	1	0	0	0	0	0	0
M	C	23.1548	10	92	6	18	0	1	0	57	0				0			1	0	0	0	0	0	0
M	C	23.1285	12	98	2	2	1	1	0	65	0				0				0	0	0	1	0	0
F		23.0922	13	127	3	5	0	1	0	12	1				1			1	0	0	0	1	0	0
M	C	23.0864	10	46	3	4	0	1	0	28.55	1	1	0	45	1	55	1	1	0	0	0	1	0	1
M		23.0701	11	87	6	3	0	0	0											0	0	0	0	0
M		23.0604	14	122	6	7	0	0	0	48.5	0			53	0	45	1	1	0	0	0	1	0	1
F	C	23.0502	15	125	7	4	0	1	1	47.5	0	1	0		0	34	0	1	0	0	0	1	0	0
M		23.0501	11	118	5	8	0	1	0	20	1				0			0	0	0	0	0	0	0
M	C	23.04	10	102	9	4	0	1	1	61	0		0			28	0		0	0	0	0	0	0
M	C	23.0204	7	90	7	8	0	1	0	51.5	0	0			0	36	0	0	0	0	0	0	0	0
M	C	22.9967	10	79	4	9	0	1	0	62	0	0			0	34	0		0	0	0	0	0	0
M	U	22.9743	9	106	2	2	0	1	0	55	0		0		0			0	0	0	0	0	0	0
F		22.9592	10	165	5	7	0	1	0	73.7	0		0		0	66	1	0	0	0	0	0	0	0
F		22.9214	8	86	8	6	0	0	0	20	1				0	45	1	1		0	0	0	0	1
M		22.9176	19	102	4	1	0	1	0	70	0					43	1	0	0	0	0	0	0	0
M		22.8931	14	86	4	14	1	1	0	20	1				1	44	1		0	0	0	0	0	0
M		22.8837	15	62	9	0	1	1	0	23.5	1	1	0		0	48	1	1	0	0	0	0	0	0
M		22.8047	12	171	6	1	0	1	0	71	0	0	1		0	36	0	0	0	0	0	0	0	0
F	C	22.7903		77	4	9	0	1	1	70	0				0					0	0	0	0	0
F	C	22.7732	17	196	8	10	0	1	1	34.1	1				1	39	0	1	0	0	0	0	0	1
M	C	22.771	15	110	1	2	0	0	0	68	0		0	43		54	1	1	0	0	0	0	0	0
F		22.7528	10	112	6	3	1	1	0	30	1				1	33	0		0	0	0	0	0	1
F		22.7481	14	106	6	1	0	0	0	69.25	0		0	58		47	1		0	0	0	1	0	1
F		22.7233	9	84	7	5	0	1	0	20	1								0	0	0	0	0	1
M	C	22.6971	12	54	7	8	1	1	0	49.6	0	1				66	1	1	0	0	0	0	0	0
F	C	22.6959	16	75	5	1	0	1	1	35	1				0	33	0	0	0	0	0	0	0	0
M	C	22.6613	15	101	6	17	0	1	0	56	0		1		1	85	1	1	0	0	0	0	0	1
M	C	22.6543	12	126	5	27	0	1	0											0	0	0	0	0
F		22.6414	14	71	1	23	0	1	0	75.5	0		1		1	54	1		0	0	0	0	0	0
F	C	22.5827		81	8	6	1	1	1	64	0		0		0	35	0	1	0	0	0	0	0	0
M	P	22.571	14	140	3	7	0	0	0	17.5	1	1	0		1	47	1	1	0	0	0	0	0	0
F	C	22.4986	13	95	5	1	0	1	0	56.75	0		0		1	139	1	1	0	0	0	0	0	1
F		22.4913	12	75	0	1	0	1	0	48.5	0		0		0	39	0	0	0	0	0	0	0	0
M	C	22.4734	16	108	6	4	0	1	0	22	1		0		1	58	1	1	0	0	0	0	0	0
M		22.4633	12	65	6	35	1	1	0	23	1	1			0	32	0	1	0	0	0	0	0	1
M		22.4531	11	157	4	3	0	1	0	10	1		0		1				0	0	0	0	0	0
M	U	22.4444	13	142	5	1	0	1	1	40.2	1		0	51	1	33	0		0	0	0	0	0	0
F	BM	22.4385	15	107	4	2	1	0	1	55	0				0				0	0	0	1	0	0
M	C	22.4323	9	72	8	29	0	1	0	59	0		0		0				0	0	0	0	0	0
M	B	22.4108		107	10	0	1	1	0	60	0				0				0	0	0	0	0	0
M	C	22.4007	18	163	2	14	0	0	0	65	0				0					0	0	0	0	0
F	C	22.3757	11	137	2	0	0	1	0	60	0				1	72	1		0	0	0	0	0	0
M	C	22.3673	14	120	5	30	1	1	0	56.75	0	0	0	36		23	0	0	0	0	0	0	0	0
M	C	22.3234	13	113	3	1	0	1	0	65.25	0				0	36	0	0	0	0	0	0	0	0
F		22.3157	9	110	4	18	0	1	0	68.5	0				1			1	0	0	0	0	0	0
M	C	22.2531	13	148	11	9	0	1	0	47.5	0	1	0	44		32	0	1	0	0	0	0	0	0
F	C	22.2491		162	3	0	0	1	0	25	1				0	63	1	1	0	0	0	0	0	0
F	C	22.232	9	81	3	10	0	0	0	55	0					48	1	0	0	0	0	0	0	0
F	C	22.2063	16	133	5	6	0	1	0	55	0		0	57		40	1	1		0	0	0	0	0
F		22.2044	7	73	6	4	1	0	0	66	0	1	1			32	0	0	0	0	0	0	0	0
F	C	22.1484	14	115	0	3	0	1	0	56	0	0	0	21	0	26	0	0	0	0	0	0	0	0
F	O	22.137	11	79	5	21	1	1	0	17	1	1			1	36	0	1	0	0	0	0	0	0
M		22.1282	10	124	2	1	0	1	0	70.25	0	1	0		1	108	1	1	0	0	0	0	0	1
F		22.1056	16	121	6	9	0	1	0	60.75	0		0	45	0	56	1	0	0	0	0	0	0	0
F	C	22.1003	12	78	9	1	0	1	0	65	0									0	0	0	0	0
M	C	22.0243	12	127	4	30	0	0	0	62	0		1		0	38	0	1	0	0	0	0	0	0
M	C	22.0188	13	131	9	4	1	1	1	36.4	1	0	0			39	0	0		0	0	0	0	0
F	U	22.0014	7	93	3	1	1	0	0	75.5	0		0	34		68	1	0	0	1	0	0	0	0
M		21.9771	17	151	3	6	0	1	0	54.75	0		0			32	0	0	0	0	0	0	0	0
M	U	21.9713	12	99	3	5	0	0	0	25	1		0	61	1	61	1		0	0	0	1	0	1
M	C	21.952	16	121	5	4	1	1	0	78.5	0		0			51	1	1	0	0	0	0	0	0
F	C	21.9355	19	89	3	0	0	1	0	66	0		1	25	1	81	1	1	0	0	0	0	0	1
F	C	21.9206	12	136	11	9	0	1	1	36	1	1	0	44	1	35	0	1	0	0	0	1	0	1
M		21.9138	7	111	6	1	0	0	0	75	0		0		0	45	1	1	0	0	0	0	0	0
M		21.9058		139	3	0	0	0	0	24.8333	1				1	36	0	1	0	0	0	0	0	0
M	C	21.9051	13	96	5	10	0	1	0	34.75	1		0		0	34	0	1	0	0	0	0	0	0
M	U	21.8722	17	115	6	55	0	1	1	63	0				0				0	0	0	0	0	0
M		21.8023	15	152	3	5	0	1	0	51.5	0	0	0			54	1	1	0	0	0	0	0	0
M	C	21.7982	10	112	6	2	0	1	0	25	1	1	0	50	0	69	1	1	0	1	0	0	0	1
M	C	21.7873	15	105	3	1	0	0	0	74.2	0		0						0	0	0	0	0	0
M	C	21.737	14	117	4	3	1	1	0	58	0		0		0	34	0		0	0	0	0	0	0
F		21.7159	14	112	6	1	0	1	1	67	0		0			46	1		0	0	0	0	0	0
M	C	21.7051	14	94	11	12	1	1	1	57.75	0			70	1				0	0	0	0	0	0
M	O	21.6796	13	111	2	6	0	1	0	59	0					51	1	0		0	0	1	0	1
F		21.6609	9	119	3	5	1	0	0						0				0	0	0	0	0	1
F	C	21.6406	12	105	6	7	0	1	0										0	0	0	0	0	0
M	C	21.5451	13	76	6	13	0	1	1	45	1				1	49	1	1	0	0	0	0	0	1
M	C	21.5324	10	104	7	2	0	1	0	25	1				0	41	1	1	0	0	0	0	0	1
M	B	21.5284	8	54	1	17	0	1	0	70	0	1	1		0			1	0	0	0	0	0	0
F		21.5243	10	144	4	4	0	1	0	66.25	0		0		1	51	1		0	0	0	0	0	0
M		21.5139	16	125	9	7	0	0	0									1	0	0	0	0	0	0
F	C	21.4844	16	125	0	27	0	1	0					55		28	0	0	0	0	0	0	0	0
F	C	21.4637		130	5	5	0	0	0	55	0					41	1		0	0	0	0	0	0
M		21.4304	15	115	1	13	0	0	0	50.75	0	0			1	112	1	1	0	0	0	0	0	1
M	C	21.4044	10	88	5	12	0	1	0	50	0							1	0	0	0	0	0	0
M		21.3716	15	122	5	2	0	1	0	58	0	0	0	37	0			1	0	0	0	0	0	0
F	A	21.3599	16	130	1	15	1	1	0	68.25	0		0			51	1		0	0	0	0	0	1
F	C	21.3382	12	63	0	1	0	1	0	55	0					33	0		0	0	0	0	0	0
M	C	21.3068	10	52	5	13	0	1	0	27	1				0	65	1	1	0	1	0	0	0	0
F		21.2585	16	151	8	0	0	1	0	57	0	1	0			51	1	0	0	0	0	1	0	0
M	C	21.1939	18	191	6	1	0	1	0	64	0		0			26	0	0	0	0	0	0	0	0
M		21.1779	11	95	7	5	0	1	0	28.1667	1				1				0	0	0	0	0	0
F		21.1525	13	170	9	4	0	1	0	71.25	0		0	41	0	35	0	0	0	0	0	0	0	1
F		21.1257		61	5	0	0	1	0	66	0	1	1			68	1	0	0	1	0	0	0	0
F	B	21.1194	16	115	2	9	0	1	0	59	0	0	0	33		52	1	1	0	0	0	0	0	0
M		21.0989	14	87	5	3	0	1	0	40	1				0			1	0	0	0	0	0	1
F	C	21.0634	22	162	5	1	0	1	0	51	0				1	64	1	1	0	0	0	0	0	0
F	C	21.0288	7	55	7	4	0	1	0	40	1				0				0	0	0	0	0	1
F	C	21.0178	16	108	6	5	0	1	0	62	0	1							0	0	0	0	0	0
F	C	21.0119	11	129	6	6	0	1	0	71.25	0		1							0	0	0	0	0
M		20.9877	15	118	8	2	0	1	0	73.25	0	0	0	34	0	46	1	0	0	0	0	0	0	0
M	C	20.9419	18	133	7	0	0	1	0	69	0				0			1	0	0	0	0	0	0
M	C	20.9107	17	105	0	3	0	0	0	55	0				1	54	1	1	0	0	0	0	0	0
M		20.9091	14	107	6	29	0	0	1	50	0				1			1	1	0	0	0	0	0
M	C	20.8865	8	127	1	6	0	1	0	40	1				0				0	1	0	0	0	0
F		20.8844	20	118	3	19	0	1	0	55	0		1		0				0	0	0	0	0	0
F	C	20.8833	20	136	17	1	0	0	0	57.8	0	0	0		0	21	0	0	0	0	0	0	0	0
M		20.8	14	71	10	4	0	1	1	25	1				1				0	0	0	0	0	0
M		20.679	12	50	2	1	0	1	0	65	0				0	31	0	1	0	0	0	0	0	1
M	C	20.6321	9	95	8	3	0	1	1	42.25	1		0		0	25	0	0	0	0	0	0	0	0
M	C	20.5782	17	107	6	5	1	0	0	16.5	1		0		0	30	0	1	0	0	0	0	0	1
M	C	20.5591	10	100	5	2	0	0	0	70	0		0		0	56	1	1	0	0	0	0	0	0
M		20.5443	8	95	8	7	0	1	1	70	0				0			0	0	0	0	0	0	0
F		20.5326	9	66	5	10	0	1	0	19	1				1	46	1		0	1	0	0	0	0
F	C	20.4876	6	57	4	7	0	0	0	51.75	0		0		0	37	0		0	0	0	0	0	0
M	C	20.4297	9	55	7	5	0	0	1	43.25	1	1	1		0	32	0	1	0	0	0	0	0	0
M	C	20.4278		40	11	28	0	0	0	55	0		0			41	1		0	0	0	0	0	0
M	O	20.3806	12	192	5	13	0	1	0	60	0		0		0	39	0	0	0	0	0	0	0	0
M	C	20.3086	16	100	8	4	0	1	1	72.25	0		0	34				1	0	0	0	0	0	0
F	U	20.3019	23	170	2	3	0	1	0	19.4	1				1	47	1	1	0	0	0	1	0	1
F		20.2848	9	84	8	3	1	0	1	55	0				1	43	1	1	0	0	0	0	0	1
M		20.2449	9	105	15	7	0	1	0	38.25	1	1	0	68	1	59	1	1	0	1	0	0	0	0
M		20.2122	17	105	3	2	0	1	0	31.75	1			19	0	30	0		0	0	0	0	0	0
F	C	20.1865	18	157	3	18	1	1	0	69.25	0	0				24	0	0	0	0	0	0	0	0
F	C	20.1697	13	122	8	3	0	1	1	45	1				0	48	1	0	0	0	0	0	0	0
M		20.0674	12	77	0	10	1	0	0	9	1					35	0		0	0	0	0	0	0
M	C	20.0539	14	157	2	8	0	1	0	52.6	0		0		0	34	0	0	0	0	0	0	0	0
M	C	20.0057	5	95	7	6	0	0	0	15.8333	1	1		60	1	84	1	1	0	0	0	0	0	1
M	C	19.9998	11	83	3	5	0	1	0	63	0		0			50	1	1	0	0	0	0	0	0
F	C	19.9481	9	100	7	9	1	1	0	35	1		0			23	0	0	0	0	0	0	0	0
F	C	19.9087	14	53	4	1	0	0	0	46	0				0	36	0	0	0	0	0	0	0	1
F		19.9087	17	118	4	9	0	1	0	67.25	0		0		0	44	1	0	0	0	0	0	0	0
M	C	19.8839	14	57	3	8	0	1	0	65	0		0					1		0	0	0	0	0
M		19.7531	9	88	2	4	0	1	0	55	0								0	0	0	0	0	0
F		19.7381	18	128	1	1	0	1	0	38.25	1				1	39	0	1	0	0	0	0	0	0
M	C	19.7314	12	76	3	42	1	1	0	65	0								0	0	0	0	0	0
F	C	19.728	11	70	2	6	0	1	0	5	1				1			1	0	0	0	0	0	0
F	C	19.6752		144	5	58	0	1	0	72.125	0							0	0	0	0	0	0	0
F		19.6357	15	148	10	11	0	1	0	60	0	1		60	0	52	1	1	0	0	0	1	0	1
M	C	19.593	5	81	3	5	1	0	0	52.75	0				1	47	1	1	0	0	0	0	0	0
M	B	19.5232	11	76	5	12	1	1	1	40	1	0	0	30					0	0	0	0	0	0
F		19.4965	11	92	2	3	1	1	0	55	0					66	1		0	1	0	1	0	0
F		19.4805		61	6	15	0	1	0	15	1				1	28	0	1	0	0	0	1	0	1
F	C	19.47	6	100	7	2	1	0	0	59.75	0		0	36	0	37	0	0	0	0	0	1	0	1
M	C	19.4302	12	145	6	2	0	1	0	50	0		0			37	0			0	0	0	0	0
M	C	19.3625	14	117	4	3	0	1	1						1	36	0		0	0	0	0	0	1
M		19.3271	16	101	2	12	0	1	0	68	0		0		0			1	0	0	0	0	0	0
F	C	19.3205	7	57	1	3	0	0	0	39.1667	1		0		0	45	1	1	1	0	0	0	0	0
F		19.2389	12	98	0	6	0	1	0	50	0				0				0	0	0	0	0	0
M	C	19.2231	15	167	3	7	1	1	0	45	1				0	31	0	1	0	0	0	0	0	0
M		19.1953	12	120	5	3	1	0	0	56	0				0	35	0	0	0	0	0	0	0	0
F		19.187	9	83	11	2	1	1	0										0	0	0	0	0	0
F		18.9849	12	86	2	17	0	1	0	35	1		1		1	23	0	0	0	0	0	0	0	0
F	C	18.9388	16	123	8	4	0	1	0	38.5	1	1	1	59	0	64	1	1	0	0	0	0	0	1
M		18.9281	9	76	5	5	0	1	1											0	0	0	0	0
M	C	18.8741	8	80	2	6	0	1	0	73.5	0		0		0	26	0	0	0	0	0	0	0	0
M	C	18.8408	10	78	4	2	1	1	0	40.5	1	0	0	33		24	0	0	0	0	0	0	0	0
F	C	18.7788	17	160	2	1	0	1	0	44	1			22	0			0	0	0	0	0	0	0
M	C	18.6031	5	113	13	6	0	0	1	65	0							1	1	0	0	0	0	0
M	C	18.5028	10	103	6	7	0	1	0	53.75	0	0	0		0	47	1		0	0	0	0	0	0
F	C	18.4577	17	118	5	1	0	1	0											0	0	0	0	0
M	C	18.3689	11	83	8	6	0	1	0	52.3333	0	1			1	55	1	1	0	0	0	0	0	0
M	C	18.3391	10	106	7	7	0	1	0	67	0			62		87	1	1	0	0	0	0	0	1
M	U	18.2857	15	127	4	10	0	1	0	35	1							0		0	0	0	0	0
F		18.2812	20	82	5	2	0	1	0	40	1				1				0	0	0	0	0	0
F		18.2544	6	98	10	2	0	0	0	69	0		0		0			0	0	0	0	0	0	0
F	C	18.2531	16	115	0	21	1	1	0						0	54	1		0	0	0	0	0	0
F	C	18.1487	13	125	3	5	1	1	0	38	1	1	0		0	33	0	1	0	0	0	0	0	0
F	C	18.1434	12	115	6	6	0	1	0	41.25	1									0	0	0	0	0
F		17.6479	17	96	8	28	0	1	0	50	0				0			1	0	0	0	0	0	0
F	C	17.3905	10	50	3	4	1	1	0	22.5	1		0					0	0	0	0	0	0	0
F	P	17.2189	16	174	7	1	0	1	0	65	0	1	0			36	0		0	0	0	0	0	0
F		17.1204	14	97	6	4	0	1	0	30.8	1		0			49	1	1	0	0	1	0	0	0
F		16.96		46	3	2	1	0	0	15	1				1			1	0	0	0	1	0	1
M		16.9348	9	83	2	3	1	1	0	32.6	1		0		1	65	1	1	0	0	0	0	0	0
F	C	16.8264	16	104	7	2	0	1	0	47.75	0		0	41	1	57	1	1	0	0	0	0	0	1
M	C	16.1734	13	80	3	3	0	1	0									1	0	0	0	0	0	0
F	C	16.1574	12	147	13	0	0	1	1	53.75	0		1		1	46	1	0	0	0	0	0	0	1
F	C	16.0337	11	150	9	3	0	1	0	70	0				0					0	0	0	0	0
F		15.6401	10	92	3	14	0	1	0	70	0		0			52	1	1	0	0	0	0	0	0
F	C	15.3747		158	2	0	0	1	1	45	1				1	66	1	1	0	0	0	0	0	0
F	U	15.2219	9	55	4	4	0	1	1	40.6667	1							0	0	0	0	0	0	0
F		15.1695	19	155	2	1	1	1	0	60.25	0				0	51	1	1	0	0	0	0	0	1
F	P	14.889	9	125	11	3	0	0	1	60	0	1	0	45	1	55	1	1	0	0	0	0	0	1
F	C	14.36	17	122	2	7	0	1	0	19	1	1	0		1				0	0	0	0	0	0
M		0.0220932	13	69	5	1	0	1	0											0	0	0	0	0
M	C		14	133	6	11	0	1	0											0	0	0	0	0
F	C		18	129	2	6	0	1	0	70	0		0	34	0	58	1	1	0	0	0	0	0	0

## Sheet: Definitions
Aortic regurgitation, Aortic stenosis, Mitral valve regurgitation, Mitral valve stenosis, Tricuspid regurgitation,
moderate-severe, severe 1
moderate, mild, trivial, no regurg 0
Inferior vena cava
Dilated 1
normal 0
Diastolic dysfunction
Normal filling pressure, diastolic grade I/4: 0
Increased filling pressure. Diastolic grade 1/a/4, 2/4, 3/4, 3-4/4: 1
Left Ventricular mass
Normal 0
Increased 1
Pericardial effusion
moderate, large 1
None, trivial, small, small-moderate 0
R systolic function
Moderate decreased, moderate-severe decreased 1
Normal,Hyperdynamic, borderline, mild and mild-moderatedecreased 0
Race
C: caucasian
ESRD vs AKI
ESRD: 1, AKI: 0
Patient likely on invasive mechanical ventilator at time of CRRT initiation
1: YES; 0=No
Chronic Pulmonary Disease note at least one day before hospital admission
1; YES, 0:NO
EF<= 45%
1: YES, 0:No
RVSP>=40
1:YES, 0:NO
